# Supplementary material for: Understanding Aquaporin Transport System in Eelgrass (Zostera marina L.), an Aquatic Plant Species
Source: Front Plant Sci. 2017 Aug 3;8:1334. doi: 10.3389/fpls.2017.01334 (PMC5541012; doi:10.3389/fpls.2017.01334)
Supplement: Supplementary file 1 [file Data_Sheet_1.XLSX]

## Sheet: Sequences of 141 aquaporins
Sequences of 141 aquaporin proteins used as a query to identify homologs in eelgrass (Zostera marina L.) genome.
>GmNIP1-1
MEENGGNIHADSTFCGSPAVVQVIQKVIAELIGTYFLIFAGCCSVIINNAEETKGRITFPGICLVWGFSVTILVYSLAHVSGAHFNPAVTLSFAIYRHFPLRLAYIKSTVPLYFIAQVLGSFLASGTLYLLFEVNEKTYFGTIPSGSYIQSLVFEILTSFLLMFVVCAVSTDNRAIGKLGGIAVGMTIIVNVFIAGPISGASMNPARSLGPALVMWVYNGIWIYVVGPFVGAILGATCYNLIRYTDKPLREIGASSKIFKTSACTSAT
>GmNIP1-2
MAEVIGTYFVVFAGCGSVAVNKIYGSVTFPGVCVTWGLIVMVMIYSLRRISGAHFNPAVTITLAIFRRFSYKEVPLYIFAQLLGSILASGTLALMLDVTPKAYFGTVPVGSNGQSLVAEIIITFLLMFVISAVSTDDRAVGDFAGVAVGMTIMLNVFIAGPVSGASMNPARSIGPALIKHVYKGLWVYVVGPVVGSIAGALAYYFLRSIDKSSSE
>GmNIP1-3
MAAKSEGIQEEMPSMEEGVSSPSPSRTCNVSHNCCSNHVVALAQKVFAEVIGTYFVVFAGCGSVAVNKIYGSVTFPGVCVTWGLIVMVMIYSLRHISGAHFNPAVTITLAIFRRFSYKQVPLYIFAQLLGSILASGTLALMLDVTPKAYFGTVPVGSNGQSLVAEVIITFLLMFVISAVSTDDKAVGDFAGVAVGMTIMLNVFIAGPVSGASMNPARSIGPALIKHVYQGLWIYVVGPIVGSIAGALAYNFLRSPYKPPSE
>GmNIP1-4
MEPSDSFVSVPFLQKLVAEVVGTYFLIFAGCASVVVNKNNDNVVTLPGIAIAWGLVVTVLVYTVGHISGAHFNPAVTIAFASTRRFPLMQVPAYVAAQLLGSTLASGTLKLLFMGKHDQFSGTLPNGTNLQAFVFEFIITFLLMFVISGVATDNRAVTSLTLLPLLKFVHTSWPVTGASMNPVRSLGPAIVHGEYRGIWIYLLAPVVGAIAGALVYNTIRYTDKPLREITKSASFLKGRGGST
>GmNIP1-5
MADYSAGTESQEVVVNVTKNTSETIQRSDSLVSVPFLQKLVAEAVGTYFLIFAGCASLVVNENYYNMITFPGIAIVWGLVLTVLVYTVGHISGGHFNPAVTIAFASTRRFPLIQVPAYVVAQLLGSILASGTLRLLFMGNHDQFSGTVPNGTNLQAFVFEFIMTFFLMFVICGVATDNRAVGELAGIAIGSTLLLNVIIGGPVTGASMNPARSLGPAFVHGEYEGIWIYLLAPVVGAIAGAWVYNIVRYTDKPLSEITKSASFLKGRAASK
>GmNIP1-6
MDENSATNGTHEVVLDVNRDVSRTTQASRSCVNVSFLQKLVAEVVGTYFLIFAGSASVVVNKNNNNVVTLPGISIVWGLVVMVLVYSVGHISGAHFNPAVTIAFASTKRFPLKQVPVYVVAQVVGSTLASGTLRLLFSGKEAQFSGTLPSGSNLQAFVIEFLITFFLMFVVSGVATDNRAIGELAGIAVGSTVLLNVMFAGPITGASMNPARSIGPAIVHKEYRGIWIYLVSPTLGAVAGAWVYNSIRYTDKPLREITKSASFLKGVASR
>GmNIP1-7
MDENSATNGTHEVILDVNKDVSRTTQPSRSCVNVSFLQKLVAEVVGTYFLIFAGCASVVVNKNNNNVVTHPGISIVWGLVVMVLVYSVGHISGAHFNPAVTIAFASTRRFPLKQVPVYVVAQVVGSTLASATLRLLFSGKETQFSGTLPSGSNLQAFVIEFLITFFLMFVISGVATDDRAIGELAGIAVGSTVLLNVMFAGPITGASMNPARSIGPAILHNEYRGIWIYIVSPTLGAVAGTWVYNTIRYTDKPLREITKSTSFLKGVGRSGSSR
>GmNIP1-8
MSVVADNSANNGSHQVVLNVNGDAPKKCDDSANQDCVPLLQKLVAEVVGTYFLIFAGCASVVVNLDKDKVVTQPGISIVWGLTVMVLVYSVGHISGAHFNPAVTIAHATTKRFPLKQVPAYVIAQVVGATLASGTLRLIFNGKNDHFAGTLPSGSDLQSFVVEFIITFYLMFVISGVATDNRAIGELAGLAVGSTVLLNVMFAGPITGASMNPARSLGPAIVHHEYRGIWIYLVSPTLGAVAGTWAYNFIRYTNKPVREITKSASFLKGSEAE
>GmNIP1-9
MYTNNGSHQVVLNVNGDASKKCDDSSNQDCVPLLQKLVAEVVGTYFLIFAGCASVVVNLDKDKVVTQPGISIVWGLTVMVLVYSVGHISGAHFNPAVTIAHATTKRFPLKQVPAYVIAQVVGATLASGTLRLIFNGKSDHFTGTLPGGSDLQSFVVEFIITFYLMFVISGVATDNRAIGELAGLAVGSTVLLNVMFAGPITGASMNPARSLGPAIVHNEYKGIWIYLVSPTLGAVAGTWAYNFIRYTNKPVREITKSASFLKGGEAE
>GmNIP2-1
MEGTSSQSTFAFIPSTIETPSPSIPEISSSSSPGSLARIAQSYPPGFPRKVLAEIIGTFLLVFVGSGSAGLSKIDERMVSKLGASLAGGLIVTVMIYSIGHISGAHMNPAVSLAFTAVRHLPWPQLPFYIAAQLTGAISASYTLRELLRPSNEIGGTSPAGSHIQALIMEMVTTYTMVFISMAVATDSNATGQLSGVAVGSSVCIASIVAGPISGGSMNPARTLGPAIATSYYKGLWVYFVGPITGAVLAAWSYNVIRDTEHPGFPISLSSISSKVRQSIGGTEQKSDQRCLV
>GmNIP2-2
MEGTTSQSTFTFIPSTIETPSPSIPEISSSSPSPGGSLARVAQSYPPGFPRKVFAEVIGTFLLVFVGSGSAGLSKIDESMVSKLGASLAGGLIVTVMIYSIGHISGAHMNPAVSLAFTAVRHLPWPQLPFYVAAQLTGAISASYTLRELLRPSDEIGGTSPAGSHIQALIMEMVSTYTMVFISMAVATDSNATGQLSGVAVGSSVCIASIVAGPISGGSMNPARTLGPAIATSYYKGLWVYFVGPITGAVLAAWSYNVIRDTEHPGFPISLSSISSKVRQSIGGTEQKSDQRCLV
>GmNIP3-1
MDNNEEIPSTPATPGTPGAPLFGGFSNGRNNNSKKSLLKSCRCFSVEEWSLEDGGLPAVSCSLPLPSPPPVVPLARKIGAEFIGTFILMFAGTAAAIVNQKTNGSETLIGCAATTGLAVMIVILATGHISGAHLNPAVTISFAALKHFPWKHVPMYIGAQVLASICAGFALKGVYHPFMSGGVTVPSGGYGQSFALEFIIGFNLMFVVTAVATDTRAVGELAGIAVGATVMLNILIAGPVSGGSMNPVRTLGPAVAANNYKAIWVYLVAPILGALAGAGTYTAVKLPEEDDDAKAKTSISSFRR
>GmNIP3-2
MNNEEVPSLPSTSATPGTPGAPLFGGLRFEKPNGSVVRKSSFLKSCKCFSVAEWTLEDGAMPRVSCSLPSPHIPLAKKIGAEFIGTFILMFAAIGTAIVNQKTHGSETLIGCAAANGLAVMIIIFSTGHISGAHLNPAVTISFAALKHFPWKNVPVYIGTQVLASVSAAFALKVVFHPFMSGGVTVPSVGYGQAFATEFIVSFILMFVVTAVATDTRAVGELAGIAVGATVMLNILIAGPTTGSSMNPVRTLGPAIAANNYKGIWVYLIAPILGTLCGAGAYTVVKLPEEEATKTPSSAPNGSFRR
>GmNIP3-3
MPESETGTPTAASVPATPDTPGGPLFTSLRVDSLSHERDSFAMARCKCLPTKGHICFTDFSVGVPLPNVSLTQKVGAEFVGTFILIFAATAGPIVNNKYNGVETLMGNAACAGLTVMFIILSIGHISGAHLNPSLTIAFAAFRHFPWAHVPAYIAAQVSASICACYALKGNWWCYAVQVGELAGIAVGATVLLNILISGPTSGGSMNPVRTLGPAVAAGNYKHIWIYLVAPTLGALAGAGVYTLVKLRDNEAEPPRQVRSFRR
>GmNIP4-1
MTDIFEKHQSSDSSNYASSSGLCEEDKEIGYRAATSKHRYVLANNSALKFIPIKIDLNCARMVMAEVVGTFILMFCVCGITASTRFQNGAVGLLEYAATAGLTVVVIIFSIGPISCAHVNPAVTIAFATIGQFPWLKVPVYIIAQTVGSMSATYVGSLVYGIKSDAMMTMPLQGCNSAFWVEVIATFIIMFLVAALTSESQSVGHLSGFVAGMAIGLAVLITGPVSGGSMNPARSLGPAILSWKFKNIWIYMVAPSGGAIAGAAMFRFLRLRDQHSSTLSSPNIIDVGRSIPFCSRRSGPMILLVENNWSLSYGRVEGFRQRYVLRTKGISDGVYHKFPL
>GmNIP4-2
MEYEVTAELVGTFILMFCVCGITASTRFQNGAVGLLEYAAIAGLTVVVIIFSIGPISCAHVNPAVTIAFATIGQFPWFKVPVYIIAQTVGSMSATYIGSLVYGIKSEAMMTMPLQGCNSAFWVEVIATFIIMFLIAALTSESQSVGHLSGFVAGMAIGLAVLITGPVSGGSMNPARSLGPAILSWKFKNIWIYMVAPSGGAVAGAAMFRFLRLRDQHSSILSSPNISDVGRSLPFCSRRSGPMILLVKKNWSSFSERVEGFRQRCVLRTKGISEGVYHKLPL
>GmNIP5-1
MADSLSVNFDSSIKSEFSTEQAHKTTHEAKHSPSNIQKAIAEVVGTYILIFAGCGAALVNEKLPLTIVGIAMVSGLGLTVATYSVGHVSGGHFNPAVTIALAAVRKVQFKLMMGATLAPLTLKVLYHDKADIGVTVTKYLSSTSDLEAIVWEFITTSILMLTIRGVATDHRGSKDLTGVAIGISVLINVIIAGPITGASMNPARSLGPAIVSGDYKNIWVYIISPILGAVSASTLYKFLEGRPSGGGIWSSMHGVLVQTSLRPLYPEKPSNYTLPCT
>GmPIP1-1
MEGKEEDVRVGANRYGERQPIGTAAQAKDYREPPSAPLFEPGELSSWSFYRAGIAEFVATFLFLYITVLTVMGVFKSKSKCSTVGIQGIAWAFGGMIFALVYSTAGISGGHINPAVTFGLFLARKLSLTRAIFYIIMQCLGAICGAGVVKGFEPHLYERLGGGANTIAKGYTNSAGLGAEIVGTFVLVYTVFSATDAKRNARDSHVPILAPLPIGFAVFLVHLATIPVTGTGINPARSLGAAIIFNKDQAWDDHWIFWVGPFIGAALAALYHQIVIRAIPFSSK
>GmPIP1-2
MEGRDEDVRVGANRYGERQPIGTAAQTQDAKDYREAPPAPLFEPRELTSWSFYRAGIAEFVATFLFLYVTVLTVMGVAKSPSKCSTVGVQGIAWSFGGMIFALVYCTAGISGGHINPAVTFGLFLARKLSLTRTVFYMIMQCLGAICGAAVVKGFQSNQYERLGGGANTLSKGYSKGDGLGAEIVGTFILVYTVFSATDAKRNARDSHVPILAPLPIGFAVFLVHLATIPITGTGINPARSLGAALVYNKDQAWDNHWIFWVGPFIGAALAALYHQIVLRAIPFKSK
>GmPIP1-3
MEREEDVKVGAQKFSERQALGTGAKSDKDYKEAPPAPLFEPGELKSWSFYRAGIAEFVATFLFLYITVLTVMGVNRAPNKCSSVGIQGIAWAFGGMIFALVYCTAGISGGHINPAVTFGLFLARKLSLTRAVFYIVMQCLGAICGAGVVKGFEGNARYELFKGGANFVSHGYTKGDGLGAEIVGTFILVYTVFSATDAKRNARDSHVPILAPLPIGFAVFLVHLATIPITGTGINPARSLGAAIIYNRDHAWDDHWIFWVGPFIGAALAAVYHQIVIRAIPFKTRG
>GmPIP1-4
MEREEDVKVGAQKFSERQALGTGAQGDKDYKEAPPAPLFEPGELKSWSFYRAGIAEFVATFLFLYITVLTVMGVNRAPNKCSSVGIQGIAWAFGGMIFALVDCTAGISGGHINPAVTFGLFLARKLSLTRALFYIVMQCLGAICGAGVVKGFEGNARYELFKGGANFVSHGYTKGDGLGAEIVGTFILVYTVFSATDAKRNARDSHVPILAPLPIGFAVFLVHLATIPITGTGINPARSLGAAIIYNRDHAWDDHWIFWVGPFIGAALAALYHQIVIRAIPFKTRG
>GmPIP1-5
MESKEEDVRVGATKFSERQPIGTAAQGDKDYKEPPPAPLFEPGELKSWSFYRAGIAEFVATFLFLYITILTVMGVNRSPSKCASVGIQGIAWAFGGMIFALVYCTAGISGGHINPAVTFGLFLARKLSLTRALFYIIMQCLGAICGAGVVKGFEGNARYEMFKGGANFVNSGYTKGDGLGAEIVGTFVLVYTVFSATDAKRNARDSHVPILAPLPIGFAVFLVHLATIPITGTGINPARSLGAAIIYNRDHAWDDQWIFWVGPFIGAALAAVYHQIVIRAIPFKTRA
>GmPIP1-6
MESKEEDVNVGANKFSERQPIGTAAQGGGDKDYKEAPPAPLFEPGELKSWSFYRAGIAEFVATFLFLYITILTVMGVNRSPSKCASVGIQGIAWAFGGMIFALVYCTAGISGGHINPAVTFGLFLARKLSLTRALFYIIMQCLGAICGAGVVKGFEGNANYELFKGGANFVNSGYTKGDGLGAEIVGTFVLVYTVFSATDAKRNARDSHVPILAPLPIGFAVFLVHLATIPITGTGINPARSLGAAIIYNRDHAWDDQWIFWVGPFIGAALAAVYHQIVIRAIPFKTRA
>GmPIP1-7
MEGKEEDVSLGANKFSERQPIGTAAQSQDDGKDYTEPPPAPLFEPSELTSWSFYRAGIAEFVATFLFLYITILTVMGVNRSSSKCATVGIQGIAWAFGGMIFALVYCTAGISGGHINPAVTFGLFLARKLSLTRALFYMVMQVLGAIVGAGVVKGFEGKTFYGQHNGGANFVAPGYTKGDGLGAEIVGTFILVYTVFSATDAKRSARDSHVPILAPLPIGFAVFLVHLATIPITGTGINPARSLGAAIIFNKDLGWDDHWIFWVGPFVGAALAALYHQVVIRAIPFKSS
>GmPIP1-8
MEGKEQDVSLGANKFPERQPIGTAAQSQDDGKDYQEPAPAPLVDPTEFTSWSFYRAGIAEFVATFLFLYITVLTVMGVAGAKSKCSTVGIQGIAWAFGGMIFALVYCTAGISGGHINPAVTFGLFLARKLSLPRAIFYIVMQCLGAICGAGVVKGFEGKTKYGALNGGANFVAPGYTKGDGLGAEIVGTFILVYTVFSATDAKRSARDSHVPILAPLPIGFAVFLVHLATIPITGTGINPARSLGAAIIFNKDLGWDEHWIFWVGPFIGAALAALYHQVVIRAIPFKSK
>GmPIP2-1
MAKHDVEGGSFSAKDYHDPPPAPLIDAEELTQWSFYRALIAEFIATMLFLYITVLTVIGYKSQSDVKAGGDVCGGVGILGIAWAFGGMIFILVYCTAGISGGHINPAVTFGLFLARKVSLIRAIMYMVAQCLGAICGVGLVKAFQKAYYNRYGGGANELSEGYSTGVGLGAEIIGTFVLVYTVFSATDPKRNARDSHVPVLAPLPIGFAVFMVHLATIPVTGTGINPARSLGAAVMYNQQKAWDDHWIFWVGPFIGAAIAAFYHQFILRAGAAKALGSFRSNPAI
>GmPIP2-2
MAKHDVEGGSFAAKDYHDPPPAPLIDAEELTQWSFYRALIAEFIATMLFLYITVLTVIGYKSQSDVKAGGDVCGGVGILGIAWAFGGMIFILVYCTAGISGGHINPAVTFGLFLARKVSLIRAIMYMVAQCLGAICGVGLVKAFQKAYYNRYGGGANELSEGYSTGVGLGAEIIGTFVLVYTVFSATDPKRNARDSHVPVLAPLPIGFAVFMVHLATIPVTGTGINPARSLGAAVMYNQQKAWDDHWIFWVGPFIGAAIAAFYHQFILRASAAKALGSFRSNPTI
>GmPIP2-3
MAKHDVEGGSFSAKDYHDPPPAPLIDAEELTQWSFYRALIAEFIATLLFLYITVLTVIGYKSQSDVKAGGDVCGGVGILGIAWAFGGMIFILVYCTAGISGGHINPAVTFGLFLARKVSLIRAIMYMVAQCLGAICGVGLVKAFQKAYYNRYGGGANELSEGYSTGVGLGAEIIGTFVLVYTVFSATDPKRNARDSHVPVLAPLPIGFAVFMVHLATIPVTGTGINPARSLGAAVMYNQQKAWDDHWIFWVGPFIGAAIAAFYHQFILRAGAAKALGSFRSNPTI
>GmPIP2-4
MAKHDVEGGSFSAKDYHDPPPAPLIDAEELTQWSFYRALIAEFIATLLFLYITVLTVIGYKSQSDVKAGGDVCGGVGILGIAWAFGGMIFILVYCTAGISGGHINPAVTFGLFLARKVSLIRAIMYMVAQCLGAMCGVGLVKAFQKAYYNRYGGGANELSEGYSTGVGLGAEIIGTFVLVYTVFSATDPKRNARDSHVPVLAPLPIGFAVFMVHLATIPVTGTGINPARSFGAAVMYNQKKAWDDQWIFWVGPFIGAAIAAFYHQFILRASAAKAVGSFRSNPTI
>GmPIP2-5
MSVFWQEGGMAKDVEVAERGSFSGKDYQDPPPAPLIDAEELTKWSFYRALIAEFIATLLFLYITVLTVIGYNHQTDLKENGEICGGVGILGIAWAFGGMIFILVYCTAGISGGHINPAVTFGLFLARKVSLIRAIMYMVAQCLGAICGVGLVKAFQKSYFNKYGGGANSLAAGYSTGTGLGAEIIGTFVLVYTVFSATDPKRNARDSHVPVLAPLPIGFAVFMVHLATIPVTGTGINPARSLGAAVIYNQDKPWDDHWIFWVGPFIGAAIAAFYHQFILRAGAAKALGSFRSNPHN
>GmPIP2-6
MAKDVEVAERGSFSGKDYQDPPPAPLIDAEELTKWSFYRALIAEFIATLLFLYITVLTVIGYKHQTDHADACGGVGILGIAWAFGGMIFILVYCTAGISGGHINPAVTFGLFLARKVSLIRAIMYMVAQCLGAICGVGLVKAFQKSYFNKYGGGANSLADGYSTGTGLGAEIIGTFVLVYTVFSATDPKRNARDSHVPVLAPLPIGFAVFMVHLATIPVTGTGINPARSLGAAVIYNQDKPWDDHWIFWVGPFIGAAIAAFYHQFILRAGAAKALGSFRSNPHN
>GmPIP2-7
MAKDVEVQEQGGEYSAKDYHDPPPAPLFDPEELTQWSFYRALIAEFIATLLFLYVTVLTIIGYKRQTDATLGGTECDGVGILGIAWAFGGMIFILVYCTAGISGGHINPAVTFGLFLGRKVSLIRALLYMVAQCAGAICGTGLAKGFQKSYYNRYGGGANSVADGYNNGTALGAEIIGTFVLVYTVFSATDPKRNARDSHVPVLAPLPIGFAVFMVHLATIPITGTGINPARSFGAAVIYNKDKIWDDQWIFWVGPIVGAAVAAFYHQYILRAAAIKALGSFRSNA
>GmPIP2-8
MAKDVEVQEQGGEYSAKDYHDPPPAPLFDPEELTQWSFYRALIAEFIATLLFLYVTVLTIIGYKRQTDTTVGGTDCDGVGILGIAWAFGGMIFILVYCTAGISGGHINPAVTFGLFLGRKVSLIRALLYMVAQCAGAICGTGLAKGFQKAYYNRYGGGANSVADGYNNGTALGAEIIGTFVLVYTVFSATDPKRNARDSHVPVLAPLPIGFAVFMVHLATIPITGTGINPARSFGAAVIYNEDKIWDDQWIFWVGPIVGAAVAAFYHQYILRAAAIKALGSFRSNA
>GmPIP2-9
MAKDVEQVTEQGEYSAKDYHDPPPAPLIDPDELTKWSLYRAAIAEFIATLLFLYITVLTIIGYKRQSDTKIPGNTECDGVGILGIAWAFGGMIFILVYCTAGISGGHINPAVTFGLFLGRKVSLVRALLYMIAQCAGAICGAGLAKGFQKSYYNRYGGGVNTVSDGYNKGTALGAEIIGTFVLVYTVFSATDPKRSARDSHVPVLAPLPIGFAVFMVHLATIPVTGTGINPARSFGPAVIFNNDKAWDDQWIYWVGPFVGAAVAAFYHQYILRAAAIKALGSFRSNT
>GmPIP2-10
MAKDVEQVTEQGEYSAKDYHDPPPAPLIDPDELTKWSLYRAAIAEFIATLLFLYITVLTIIGYKRQSDTKIPGNTECDGVGILGIAWAFGGMIFILVYCTAGISGGHINPAVTFGLFLGRKVSLVRALLYMIAQCAGAICGAGLAKGFQKSFYNRYGGGVNTVSDGYNKGTALGAEIIGTFVLVYTVFSATDPKRNARDSHVPVLAPLPIGFAVFMVHLATIPVTGTGINPARSFGPAVIFNNDKAWDDQWIYWVGPFVGAAVAAIYHQYILRGSAIKALGSFRSNA
>GmPIP2-11
MAKDIETEVQSGLPHKDYHDPPAAAFYDPAELRKWSFYRALIAEFVATLLFLYVTILTVIGYNHQTATGSPDLCNGVGVLGIAWAFGGMIFVLVYCTAGISGGHINPAVTFGLFLARKVSLIRAVGYMVAQVLGAISGVGLVKALQKSYYNRYNGGVNMLADGYSKGTGLGAEIIGTFILVYTVFSATDPKRVARDSHVPVLAPLPIGFAVFIVHLATIPITGTGINPARSLGPAVIFNNEKAWDDQWIFWVGPFIGAAIAAFYHQSVLRAQAAKALGSFRSSSNL
>GmPIP2-12
MAKDLETEIQSGLPHKDYHDPPPAPFYDPAELRKWSFFRALIAEFVATLLFLYVTILTVIGYNHQTATAAEPCSGVGVLGIAWAFGGMIFVLVYCTAGISGGHINPAVTFGLFLARKVSLTRAVGYMVAQVLGAISGVGLVKALQKSYYNRYKGGVNMLADGYSKGTGLGAEIIGTFILVYTVFSATDPKRVARDSHVPVLAPLPIGFAVFMVHLATIPITGTGINPARSLGPAVIFNNEKAWDDQWIFWVGPFIGAALAAFYHQSVLRAQAAKALGSFRSSSNL
>GmPIP2-13
MSKEVSQQRKDYVDPPPAPLIDLAEIKLWSFYRALIAEFIATLLFLYVTVATVIGHKKQTGPCDGVGLLGIAWAFGGMIFVLVYCTAGISGGHINPAVTFGLFLARKVSLIRALFYMVAQCLGAICGVGLVKAFMKHSYNSLGGGANSVSAGYNKGSALGAEIIGTFVLVYTVFSATDPKRSARDSHIPVLAPLPIGFAVFMVHLATIPITGTGINPARSFGAAVIYNNGKVWDDHWIFWVGPFVGALAAAAYHQYILRAAAIKALGSFRSNPTN
>GmPIP2-14
MSKEVSQEGLQRKDYVDPPPAPLFDLAEIKLWSFYRALIAEFIASLLFLYVTVATIIGHKKQTGPCDGVGLLGIAWSFGGMIFVLVYCTAGISGGHINPAVTFGLFLARKVSLIRAVFYMVAQCLGAICGVGLVKAFMKHSYNSLGGGANSVSAGYNKGSALGAEIIGTFVLVYTVFSATDPKRSARDSHVPVLAPLPIGFAVFMVHLATIPITGTGINPARSLGAAVIYNNGKVWDEHWIFWVGPLVGALAAAAYHQYILRAGAIKALGSFRSNPTN
>GmSIP1-1
MVSAIKAAIGDLVLTFLWVFFSSMLGLATNTITTALDLHHVSYNGFDYPSAVIITSLIFILVTIFTFVGNALGGASFNPTANASSYAAGLGSDSLFSMALRFPAQALGSVGGVLAVMEVMPPKYRHLIGGPSLKVSLHTGAIAEGVLTFVITFVVLLIMIRGPRSEAVKTWLMAISTVVLITAGSAYTGPAMNPAFAFGWAYFENWHNTWDQFYVYWICPFFGAILAAWLFRIVIPPAPRVVKQKKA
>GmSIP1-2
MASAIKAAIGDLVLTFLWVFFSSMLGLVTNAITTALDLHHVSYNGFDYPSAVIITSLIFILVTIFTFVGNALGGASFNPTGNASSYAVGLGSDTLFSMALRFPAQALGSVGGVLAVMEVMPPKYRHLIGGPSLKVSLHTGAIAEGVLTFVITFVVLLIMIRGPRSEAVKTLLMAISTVVLITAGSAYTGPAMNPAFAFGWAYFENWHNTWDQFYVYWICPFFGAILAAWLFRIVFPPRVVKQKKA
>GmSIP1-3
MVGAIKAAIGDAVLTFMWVFCSSVLGIASGYITNALNLQHITYNGFPYPSFLVTTTLVFVLVFLFTIIGNVLGGASFNPTGTASFYAVGLGSDTLFSMALRFPAQAAGAAGGALAIMEVIPAKYRHMIGGPSLKVDLHTGAVAEGVLTFVITFVVLLIFLKGPRSDLLKTWLLATATVVLVMVGSAYTGPAMNPANAFGWAYINNWHNTWDQFYVYWICPFAGAILAAWLFRAVFPPPSPPEVKQKKA
>GmSIP1-4
MVGAIKAAIGDAVLTFMWVFCSSVLGIASGYITNALNLQHITYNGFPYASFLVTTTLVFVLVFLFTIIGNVLGGASFNPTGTASFYAVGLGSDTLFSMALRFPAQAAGAAGGAMAIMEVIPAKYRHMIGGPSLKVDLHTGAVAEGVLTFVITFAVLLIFLRGPRSDLLKTWLLATATVVLVMVGSAYTGPAMNPANAFGWAYLNNWHNTWDQFYVYWICPFTGAILAAWLFRAVFPPPPPPEVKQKKA
>GmSIP1-5
MGLIKAAIGDGVLTSMWVFIISTLRIVTTEVALFLGLQPLSLAGLIISTILNSFYVLTISFIGRILGGANFNPSTSLSFYTAGLRPDSSLSSMAVRFPVQAYGGAVGVKTLLLVMPSKYNDMLKGPFLKVDLHSGAVAEGVLTFTHNMAIFFVMFKGPRNPFVKVYLLSVTTAVLAILGGGFTGPSMNPANAFGWAFVNNKHNTWEQFYVYWICPFIGASSAALIFRSMFMPPIKQKKA
>GmSIP1-6
MGWIKAAIGDAILTSMWVFIISTLRIVTTEITVFLGLQPFFLAGLIISTILNSIYVLTISFIGRILGGVSFNPSTSLSFYTAGLRPDSSLSSMAVRFPAQAYGGAVGIKTLLLVMPSHYKDMLKGPFLKVDLHSGAVAEGLLTFIHNMAIFFVMFKGPRNPFVKVYLLSVTTAALAILGGGFTGPSMNPANAFGWAFVNNKHNTWEQFYVYWIGPFIGASSAALIFRSMFMPPIKQKKA
>GmSIP2-1
MGRARLLVSDFVLSFMWVWSGVLLRILVFKHLGFAHGPLGEVIKTTFSVANMFFFAFLVKVTRGAAYNPLTVLADAITGDFNTFLYCVGARIPAQVVGSIVGVKLLIDTIPEVGVGPRLNVDIHQGSLTEGLLTFAIVTISLGLATKIRENFFMKTWISSLSKLTLHILGSDLTGGCMNPASVMGWAYARGDHITKEHFLVYWLAPIEATIFAVWTSKFLVQPGKEHKKA
>GmSIP2-2
MGRARLLVSDFVLSFMWVWSGVLLRIIVFNHLGFAHGPLGEVIKTTFSIANMFFFAFLVKVTRGGAYNPLTVLADAISRDFNNFLYCAGARIPTQVVGSIVGVKLLIDTIPEVGLGPRLNVDIHRGALTEGLLTFAIVTISLGLASKIRENFFMKTWISSLSKLTLHILGSDLTGGCMNPASVMGWAYARGDHITKEHFLVYWLAPIEATILAVWTFKFLVQPGKEDKSTSKSKSD
>GmTIP1-1
MAYRSAIVRRAQEASHRDTWRAALSEFISTLIFVFAGSGSSVAVNKLTVDKPSALVVAAVAHAFALFVAVSVSTNISGGHVNPAVTFGAFVGGNLTLLRCVLFWIAQILGSVIACLLLKFITGGQDVPVFKLSSGVGVGNAVVLEMVMTFGLVYTVYATTVDPRSRRGSLGVMAPIVIGFIVGANVLVGGPFDGASMNPAASFGPAVVGWSWKNHWVYWVGPLVGGGLAGFMYELIFVSHSRQRFRRSYY
>GmTIP1-2
MPIRNIAVGRPEEATHPDTLKAALAEFISTFIFVFAGSGSGIAYNKLTDNGAATPAGLISASIAHAFALFVAVSVGANISGGHVNPAVTFGAFVGGNITFLRGIVYVIAQLLGSIVASLLLAFVTASTVPAFGLSAGVGVGNALVLEIVMTFGLVYTVYATAIDPKKGNLGIIAPIAIGFIVGANILLGGAFSGAAMNPAVTFGPAVVSWTWTNHWIYWAGPLIGGGIAGLVYEVVFISHTHEQLPTTDY
>GmTIP1-3
MPIRNIAIGRPEEATHPDTLKAGLAEFISTLIFVFAGSGSGIAYNKLTDNGAATPAGLISASIAHAFALFVAVSVGANISGGHVNPAVTFGAFVGGNITLLRGIVYVIAQLLGSIVASLLLAFVTASPVPAFGLSAGVGVGNALVLEIVMTFGLVYTVYATAVDPKKGNLGIIAPIAIGFIVGANILLGGAFSGAAMNPAVTFGPAVVSWTWTNHWIYWAGPLIGGGIAGLIYEVVFISHTHEQLPSTDY
>GmTIP1-4
MPISRIAIGNPSEFGQADALKAALAEFISMLIFVFAGEGSGMAYNKLTDNGSATPAGVVAASLSHAFALFVAVSVGANISGGHVNPAVTFGAFIGGHISLLRGILFWIAQLLGSVVACLLLKFATVGLSPGVGAANALVFEIVMTFGLVYTVYATAVDPKKGKLGIIAPIAIGFIVGANILAGGTFSGASMNPAVSFGPAVVSGTWANHWVYWAGPLIGSAIAAVVYETFFITPNSYEQLPVTDY
>GmTIP1-5
MPISRIAIGNPSEFGQADALKAALAEFISMLIFVFAGEGSGMAYNKLTDNGSATPAGVVAASLSHAFALFVAVSVGANISGGHVNPAVTFGAFIGGHISLLRGILYWIAQLLGSVVACLLLKFATGGLETSAFSLSPGVGAANALVFEIVMTFGLVYTVYATAVDPKKGNLGIIAPIAIGFIVGANILAGGAFDGASMNPAVSFGPAVVSGTWANHWVYWVGPLIGSAIAAIIYETFFITPNSYEHLPVTDY
>GmTIP1-6
MPISRIAIGNSSELNQSDALKAALAEFISMLIFVFAGEGSGMAYNKLTNNGSATPAGLVAASLSHAFALFVAVSVGANISGGHVNPAVTFGAFVGGHITLFRSILYWIAQLLGSVVACLLLKFATGGLETSAFALSPGVEAGNALVFEIVMTFGLVYTVYATAVDPKKGDLGIIAPIAIGFIVGANILAGGAFDGASMNPAVSFGPAVVSWTWSNHWVYWVGPFAGAAIAAVVYEIFFISPNTHEQLPVTDY
>GmTIP1-7
MAVYRIAIGSPREASNPAAIRAAFAEFFSMLIFVFAGQGSGMAYSKLTGNGPATPGGLVVASLSHTFGLFVAVAVGANISGGHVNPAVTFGAFIGGNITLLRSILYWIAQLLGSVVACILLKVATGGMETSAFSLSSGVSVWNALVFEIVMTFGLVHTVYATTVDPKKGNVGVIGPIAIGSIVGANILVGGAFDGASMNPAVCFGPALINWSWTHHWVYWLGPFIGSATAAILYDNIFIGDDGHEPLSNSDF
>GmTIP1-8
MAMHRIAIGTPGEAAQPDAIRAAFAEFFCMIIFVFAGEGSGMAYSKLTNNGPATPAGLIAASLSHAFGLFVAVSVGANISGGHVNPAVTFGAFIGGNITLLRSILYWIAQLFGSVVACILLKHATGGMETSGFSLSPGVSVWNALVFEIVMTFGLVYTVYATAVDPKKGNAGVVAPIAIGFIVGANILVGGAFDGASMNPAVSFGPAVVTWSWTHHWVYWVGPFIGAAIAAIIYDNIFIGDDGHEPLSSSDF
>GmTIP1-9
MAIYRIAIGTPGEAGQPDAIRAAFAEFFSMIIFVFAGEGSGMAYSKLTNNGPATPAGLIAASLSHAFGLFVAVSVGANISGGHVNPAVTFGAFIGGNITLLRSILYWIAQLLGSVVACILLKSATGGMETTGFSLSPGVSVWNALVFEIVMTFGLVYTVYATAVDPKKGNVGVVAPIAIGFIVGANILVGGAFDGASMNPAVSFGPAVVTWSWTHHWVYWVGPFIGAAIAAVIYDNIFIGDDGHEPLSSSDF
>GmTIP2-1
MAGIAFGSFNDSVSFASIKAYIAEFISTLLFVFAGVGSAIAYAKLTSDAALDPTGLVAVAICHGFALFVAVSVGANISGGHVNPAVTFGLALGGHITILTGLFYWIAQLLGSIVASLLLKFVTGYDTPIHSVAAGIGAGEGVVTEIIITFGLVYTVYATAADPKKGSLGTIAPIAIGFIVGANILAAGPFSGGSMNPARSFGPAVVSGDFHDNWIYWVGPLIGGGLAGLIYTYAFIPTNHAPLATEF
>GmTIP2-2
MAGIAFGSFNDSFSLASIKAYIAEFISTLLFVFAGVGSAIAYAKLTSDAALDPTGLVAVAICHGFALFVAVSVGANISGGHVNPAVTFGLALGGHITILTGLFYWIAQLLGSIVASLLLKFVTGYDTPIHSVAAGVGAGEGVVTEIIITFGLVYTVYATAADPKKGSLGTIAPIAIGFIVGANILAAGPFSGGSMNPARSFGPAVVSGDFHDNWIYWVGPLIGGGLAGLIYTYAFIPTQHAPLATDF
>GmTIP2-3
MAGIAFGNFNDSVSFASIKAYIAEFISTLLFVFAGVGSAIAYAKLTSDAALDPTGLVAVAICHGFALFVAVSVGANISGGHVNPAVTFGLALGGHITILTGLFYWIAQLLGSIVASLLLKFVTGYDTPIHSVAAGIGAGEGVVTEIIITFGLVYTVYATTADPKKGSLGTIAPIAIGFIVGANILAAGPFSGGSMNPARSFGPAVVSGDFHDNWIYWVGTLIGGGLAGLIYTYAFIM
>GmTIP2-4
MGGIAFGRFDDSFSLTSIKAYIAEFHSTLLFVFAGVGSAIAYGKLTSDAALDPAGLLAVAICHGFALFVAVSVGANISGGHVNPAVTFGLALGGHITILTGFFYWIAQLLGSIVACFLLNYVTGGLPTPIHSVASGVGAVEGVVTEIIITFGLVYTVYATAADPKKGSLGIIAPIAIGFIVGANILAAGPFSGGSMNPARSFGPAVVSGDFHDNWIYWVGPLIGGGLAGLIYGNVFIRSDHAPLSSEF
>GmTIP2-5
MGGIAFGRLDDSFSLTSIKAYIAEFHSTLLFVFAGVGSAIAYGKLTSDAALDPAGLLAVAICHGFALFVAVSVGANISGGHVNPAVTFGLALGGHITILTGFFYWIAQLLGSIVACFLLNYVTGGLPTPIHSVASGVGAVEGVVTEIIITFGLVYTVYATAADPKKGSLGTIAPIAIGFIVGANILAAGPFSGGSMNPARSFGPAVVSGDFHDNWIYWVGPLIGGGLAGLIYGNVFIRSDHAPLSSEF
>GmTIP2-6
MVKITLGTFDDSFGVASLKAYLAEFHATLIFVFAGVGSAIAYNELTKDAALDPTGLVAVAVAHAFALFVGVSVAANISGGHLNPAVTFGLAIGGNITLITGFLYWIAQLLGSIVACLLLNFITAKSIPSHAPATGVNDFQAVVFEIVITFGLVYTVYATAADPKKGSLGIIAPIAIGFVVGANILAAGPFSGGSMNPARSFGPAVVSGDFAANWIYWVGPLIGGGLAGLIYGDVFIGSYAAVPASETYP
>GmTIP2-7
MVKIALGTLDDSFSAASLKAYFAEFHATLIFVFAGVGSAIAYNELTKDAALDPTGLVAVAVAHAFALFVGVSVAANISGGHLNPAVTFGLAIGGNITLITGFLYWIAQLLGSIVACLLLNLITAKSIPSHSPANGVNDLQAVVFEIVITFGLVYTVYATAVDPKKGSLGIIAPIAIGFVVGANILAAGPFSGGSMNPARSFGPAVVSGDLAANWIYWVGPLIGGGLAGLIYGDVFIGSYAPVPASETYP
>GmTIP3-1
MATRRYEFGRMNEASHPDSIRAALVEFLSTCIFVFAGEGSALALRQIYKEPGSSAGELVVIALAHAFALFAAISASMHVSGGHVNPAVTFGALLGGRISVLRALYYWVAQLLGSIVAALLLRLVTNNMRPQGFSVSIGLGAFHGLILEIALTFGLMYTVYATAIDPKRGSIGSIAPLAIAFVVGANILAGGPFDGACMNPARAFGPAMVGWRWHYHWIFWVGPLIGAALAALLYEYVMVPIEPPHHQPLAGVDY
>GmTIP3-2
MATRRYEFGRMNEASHPDSIRAALAEFLSTCIFVFAGEGSALALRQIYKEPGSSAGELVVIALAHAFALFAAISASMHVSGGHVNPAVTFGALLGGRISVLRAVYYWVAQLLGSIVAALLLRLVTNNMRPQGFSVSIGLGAFHGLVLEIALTFGLMYTVYATAIDPKRGSIGSIAPLAIGFVVGANILAGGPFDGACMNPARAFGPAMVGWRWHYHWIFWVGPFIGAALAALLYEYVMVPNEPPHHQPLAAEDY
>GmTIP3-3
MATRRYSFGRADEATHPDSMRATLAEFASTFIFVFAGEGSSLALVKIYQDSAFSAGELLAVALAHAFALFAAVSSSMHVSGGHVNPAVTFGALIGGRISVLRAVYYWIAQILGAIVAALVLRLVTNNMRPSGFHVGQGVGVGHMLILEIIMTFGLMYTVYGTAIDPKRGSVSNIAPLAIGLIVGANILVGGPFDGACMNPALAFGPSLVGWRWHQHWIFWVGPLIGAALAALVYEYVVIPTEPPHQHQPLAPEDY
>GmTIP3-4
MATRRYAFGRADEATHPDSMRATLAEFVSTFIFVFAGEGSGLALVKIYQDSAFSAGELLAVALAHGFALFAAVSASMHVSGGHVNPAVTFGALIGGRISVLRAVYYWIAQILGAIVAALVLRLVTNNMRPSGFHVGQGVGVGHMLILEIVMTFGLMYTVYGTAIDPKRGAVSNIAPLAIGLIVGANILVGGPFDGACMNPALAFGPSLVGWRWHQHWIFWVGPLIGAALAALVYEYVVIPTEPPHQHQPLAPEDY
>GmTIP4-1
MARIALGSTREATQPDCIQALIVEFIATFLFVFVGVASSMVVDKLGGDALVGLFAVAVAHALVVAVMISAAHISGGHLNPAVTLGLLAGGHITIFRSLLYWIDQLVAAAAASYLLYYLSGGQATPVHTLASGVGYGQGVVWEIVLTFSLLFTVYATMVDPKKGALAGLGPTLVGFVVGANILAGGAYSAASMNPARSFGPALVTGNWTDHWVYWVGPLIGGGLAGFIYETFFIDRSHVPLPRDEES
>GmTIP4-2
MAKIALGSTREATQPDCIQALIVEFIATFLFVFVGVGSSMVVDKLGGDALVGLFAVAVAHALVVAVMISAAHISGGHLNPAVTLGLLAGGHITIFRSMLYWIDQLVAAATASYLLYYLSGGQATPVHTLASGVGYGQGVVWEIVLTFSLLFTVYATMVDPKKGALAGLGPTLVGFVVGANILAGGAYSAASMNPARSFGPALVAGNWTDHWVYWVGPLIGGGLAGYIYETFFIDRSHVPLPRDEEN
>GmTIP5-1
MAPSSVTVTSRFHESVTRNALRSYLSEFISTFFYVFLVIGAGMSSRKLMPDASLNPTSLVVVGIGSAFALSSVLYIAWDISGGHVNPAVTFAMAVGGHISVPTALFYWVAQLIASVMACLVLRVIVVGMHVPTYTIAEEMTGFGASVLEGTLTFVLVYTVYAARDPRRGPMSSTGILVVGLIAGASVLASGPFSGGSMNPACAFGSAAIAGSFRNQAVYWVGPLIGATIAGLLYDNELGSKLCSVMQ
>GmXIP1-1
MDDQFSTVHSHSREPMPRGLVHEKSSEPKFLAYIGAHEFFTIETWKAALVELIATAALMFTLTSCNIACLESQDVNPKLILPFAVFIIVFLFLIVIVPLSGGHMNPIFTFIAALKGVVTLSRALLYVSAQCIGSIIGFFVLKSVMEPKLADTYSLGGCALGDKGQSSGLRPQDALLLEFSCTFLVLFVGLTLAFDKKRCKELGLPMVCLVVAASLALAVFVSITVTGRPGYAGAGLSPARCLGPALLHGGPLWNGHWVFWLGPFLACIIYYSVSINLPKKGLNWVDGEYDVLRLALGSCRTISNNTDLNDLS
>GmXIP2-1
MWKAALTELTATASLMFTLTTSIIACLDSHEIDPKLLVPFAVFTIAFLFLIVTVPLTGGHMSPVFTFIAALKGVVTLTRALIYVLAQCIGSIIGFFILKCVMDPKLAYTYSLGGCAISGQGVINSSSGGIKPLDALLVEFTCTFVVLFVGVTLAFDKKRSRDLGLPMVCLVVAGAMALAVFVSITVTGRAGYAGVGLNPARCLGPALLHGGLLWEGHWVFWLGPFLACGLVWVDGEYDVLKLALGSCGNVYNTSVSKDHQLEEPSAGFQV
>AtNIP1-1
MADISGNGYGNAREEVVMVNLKDEVEHQQEMEDIHNPRPLKKQDSLLSVSVPFLQKLIAEFLGTYFLVFTGCASVVVNMQNDNVVTLPGIAIVWGLTIMVLIYSLGHISGAHINPAVTIAFASCGRFPLKQVPAYVISQVIGSTLAAATLRLLFGLDHDVCSGKHDVFIGSSPVGSDLQAFTMEFIVTFYLMFIISGVATDNRAIGELAGLAIGSTVLLNVLIAAPVSSASMNPGRSLGPALVYGCYKGIWIYLVAPTLGAIAGAWVYNTVRYTDKPLREITKSGSFLKTVRIGST
>AtNIP1-2
MAEISGNGGDARDGAVVVNLKEEDEQQQQQQAIHKPLKKQDSLLSISVPFLQKLMAEVLGTYFLIFAGCAAVAVNTQHDKAVTLPGIAIVWGLTVMVLVYSLGHISGAHFNPAVTIAFASCGRFPLKQVPAYVISQVIGSTLAAATLRLLFGLDQDVCSGKHDVFVGTLPSGSNLQSFVIEFIITFYLMFVISGVATDNRAIGELAGLAVGSTVLLNVIIAGPVSGASMNPGRSLGPAMVYSCYRGLWIYIVSPIVGAVSGAWVYNMVRYTDKPLREITKSGSFLKTVRNGSSR
>AtNIP2-1
MDDISVSKSNHGNVVVLNIKASSLADTSLPSNKHESSSPPLLSVHFLQKLLAELVGTYYLIFAGCAAIAVNAQHNHVVTLVGIAVVWGIVIMVLVYCLGHLSAHFNPAVTLALASSQRFPLNQVPAYITVQVIGSTLASATLRLLFDLNNDVCSKKHDVFLGSSPSGSDLQAFVMEFIITGFLMLVVCAVTTTKRTTEELEGLIIGATVTLNVIFAGEVSGASMNPARSIGPALVWGCYKGIWIYLLAPTLGAVSGALIHKMLPSIQNAEPEFSKTGSSHKRVTDLPL
>AtNIP3-1
MAEISDITTQTQTVVLDIENYQSIDDSRSSDLSAPLVSVSFVQKLIGEFVGTFTMIFAGCSAIVVNETYGKPVTLPGIALVWGLVVTVMIYSIGHVSGAHFNPAVSIAFASSKKFPFNQVPGYIAAQLLGSTLAAAVLRLVFHLDDDVCSLKGDVYVGTYPSNSNTTSFVMEFIATFNLMFVISAVATDKRATGSFAGIAIGATIVLDILFSGPISGASMNPARSLGPALIWGCYKDLWLYIVSPVIGALSGAWTYGLLRSTKKSYSEIIRPNCNKVSSRDRQEASQDEICVLRVVDPANQNYFICSSPTDINGKCNVTCKLA
>AtNIP4-1
MSSHSDEIEEEQISRIEKGKGKDCQGGIETVICTSPSIVCLTQKLIAEMIGTYFIVFSGCGVVVVNVLYGGTITFPGICVTWGLIVMVMIYSTGHISGAHFNPAVTVTFAIFRRFPWHQVPLYIGAQFAGSLLASLTLRLMFKVTPEAFFGTTPADSPARALVAEIIISFLLMFVISGVATDNRAVGELAGIAVGMTIMVNVFVAGPISGASMNPARSLGPALVMGVYKHIWVYIVGPVLGVISGGFVYNLIRFTDKPLRELTKSASFLRAVSPSHKGSSSKT
>AtNIP4-2
MTSHGEEIEDEQISRIEKGNCKDSQGGMETAICSSPSIVCLTQKLIAEMIGTYFIIFSGCGVVVVNVLYGGTITFPGICVTWGLIVMVMIYSTGHISGAHFNPAVTVTFAVFRRFPWYQVPLYIGAQLTGSLLASLTLRLMFNVTPKAFFGTTPTDSSGQALVAEIIISFLLMFVISGVATDSRATGELAGIAVGMTIILNVFVAGPISGASMNPARSLGPAIVMGRYKGIWVYIVGPFVGIFAGGFVYNFMRFTDKPLRELTKSASFLRSVAQKDNASKSDG
>AtNIP5-1
MAPPEAEVGAVMVMAPPTPGTPGTPGGPLITGMRVDSMSFDHRKPTPRCKCLPVMGSTWGQHDTCFTDFPSPDVSLTRKLGAEFVGTFILIFTATAGPIVNQKYDGAETLIGNAACAGLAVMIIILSTGHISGAHLNPSLTIAFAALRHFPWAHVPAYIAAQVSASICASFALKGVFHPFMSGGVTIPSVSLGQAFALEFIITFILLFVVTAVATDTRAVGELAGIAVGATVMLNILVAGPSTGGSMNPVRTLGPAVASGNYRSLWVYLVAPTLGAISGAAVYTGVKLNDSVTDPPRPVRSFRR
>AtNIP6-1
MDHEEIPSTPSTPATTPGTPGAPLFGGFEGKRNGHNGRYTPKSLLKSCKCFSVDNEWALEDGRLPPVTCSLPPPNVSLYRKLGAEFVGTLILIFAGTATAIVNQKTDGAETLIGCAASAGLAVMIVILSTGHISGAHLNPAVTIAFAALKHFPWKHVPVYIGAQVMASVSAAFALKAVFEPTMSGGVTVPTVGLSQAFALEFIISFNLMFVVTAVATDTRAVGELAGIAVGATVMLNILIAGPATSASMNPVRTLGPAIAANNYRAIWVYLTAPILGALIGAGTYTIVKLPEEDEAPKERRSFRR
>AtNIP7-1
MNGEARSRVVDQEAGSTPSTLRDEDHPSRQRLFGCLPYDIDLNPLRIVMAELVGTFILMFSVCGVISSTQLSGGHVGLLEYAVTAGLSVVVVVYSIGHISGAHLNPSITIAFAVFGGFPWSQVPLYITAQTLGATAATLVGVSVYGVNADIMATKPALSCVSAFFVELIATSIVVFLASALHCGPHQNLGNLTGFVIGTVISLGVLITGPISGGSMNPARSLGPAVVAWDFEDLWIYMTAPVIGAIIGVLTYRSISLKTRPCPSPVSPSVSSLLR
>AtPIP1-1
MEGKEEDVRVGANKFPERQPIGTSAQSDKDYKEPPPAPFFEPGELSSWSFWRAGIAEFIATFLFLYITVLTVMGVKRSPNMCASVGIQGIAWAFGGMIFALVYCTAGISGGHINPAVTFGLFLARKLSLTRALYYIVMQCLGAICGAGVVKGFQPKQYQALGGGANTVAHGYTKGSGLGAEIIGTFVLVYTVFSATDAKRNARDSHVPILAPLPIGFAVFLVHLATIPITGTGINPARSLGAAIIYNKDHSWDDHWVFWVGPFIGAALAALYHVVVIRAIPFKSRS
>AtPIP1-2
MEGKEEDVRVGANKFPERQPIGTSAQSDKDYKEPPPAPLFEPGELASWSFWRAGIAEFIATFLFLYITVLTVMGVKRSPNMCASVGIQGIAWAFGGMIFALVYCTAGISGGHINPAVTFGLFLARKLSLTRAVYYIVMQCLGAICGAGVVKGFQPKQYQALGGGANTIAHGYTKGSGLGAEIIGTFVLVYTVFSATDAKRNARDSHVPILAPLPIGFAVFLVHLATIPITGTGINPARSLGAAIIFNKDNAWDDHWVFWVGPFIGAALAALYHVIVIRAIPFKSRS
>AtPIP1-3
MEGKEEDVRVGANKFPERQPIGTSAQTDKDYKEPPPAPFFEPGELSSWSFYRAGIAEFIATFLFLYITVLTVMGVKRAPNMCASVGIQGIAWAFGGMIFALVYCTAGISGGHINPAVTFGLFLARKLSLTRAVFYIVMQCLGAICGAGVVKGFQPNPYQTLGGGANTVAHGYTKGSGLGAEIIGTFVLVYTVFSATDAKRSARDSHVPILAPLPIGFAVFLVHLATIPITGTGINPARSLGAAIIYNKDHAWDDHWIFWVGPFIGAALAALYHQLVIRAIPFKSRS
>AtPIP1-4
MEGKEEDVRVGANKFPERQPIGTSAQSTDKDYKEPPPAPLFEPGELSSWSFYRAGIAEFIATFLFLYITVLTVMGVKRAPNMCASVGIQGIAWAFGGMIFALVYCTAGISGGHINPAVTFGLFLARKLSLTRAVFYMIMQCLGAICGAGVVKGFQPTPYQTLGGGANTVAHGYTKGSGLGAEIIGTFVLVYTVFSATDAKRSARDSHVPILAPLPIGFAVFLVHLATIPITGTGINPARSLGAAIIYNKDHSWDDHWIFWVGPFIGAALAALYHQIVIRAIPFKSKS
>AtPIP1-5
MEGKEEDVNVGANKFPERQPIGTAAQTESKDYKEPPPAPFFEPGELKSWSFYRAGIAEFIATFLFLYVTVLTVMGVKRAPNMCASVGIQGIAWAFGGMIFALVYCTAGISGGHINPAVTFGLFLARKLSLTRALFYIVMQCLGAICGAGVVKGFQPGLYQTNGGGANVVAHGYTKGSGLGAEIVGTFVLVYTVFSATDAKRSARDSHVPILAPLPIGFAVFLVHLATIPITGTGINPARSLGAAIIYNKDHAWDDHWIFWVGPFIGAALAALYHQIVIRAIPFKSKT
>AtPIP2-1
MAKDVEAVPGEGFQTRDYQDPPPAPFIDGAELKKWSFYRAVIAEFVATLLFLYITVLTVIGYKIQSDTDAGGVDCGGVGILGIAWAFGGMIFILVYCTAGISGGHINPAVTFGLFLARKVSLPRALLYIIAQCLGAICGVGFVKAFQSSYYTRYGGGANSLADGYSTGTGLAAEIIGTFVLVYTVFSATDPKRSARDSHVPVLAPLPIGFAVFMVHLATIPITGTGINPARSFGAAVIYNKSKPWDDHWIFWVGPFIGAAIAAFYHQFVLRASGSKSLGSFRSAANV
>AtPIP2-2
MAKDVEGPEGFQTRDYEDPPPTPFFDADELTKWSLYRAVIAEFVATLLFLYITVLTVIGYKIQSDTKAGGVDCGGVGILGIAWAFGGMIFILVYCTAGISGGHINPAVTFGLFLARKVSLIRAVLYMVAQCLGAICGVGFVKAFQSSYYDRYGGGANSLADGYNTGTGLAAEIIGTFVLVYTVFSATDPKRNARDSHVPVLAPLPIGFAVFMVHLATIPITGTGINPARSFGAAVIYNKSKPWDDHWIFWVGPFIGAAIAAFYHQFVLRASGSKSLGSFRSAANV
>AtPIP2-3
MAKDVEGPDGFQTRDYEDPPPTPFFDAEELTKWSLYRAVIAEFVATLLFLYVTVLTVIGYKIQSDTKAGGVDCGGVGILGIAWAFGGMIFILVYCTAGISGGHINPAVTFGLFLARKVSLIRAVLYMVAQCLGAICGVGFVKAFQSSHYVNYGGGANFLADGYNTGTGLAAEIIGTFVLVYTVFSATDPKRNARDSHVPVLAPLPIGFAVFMVHLATIPITGTGINPARSFGAAVIFNKSKPWDDHWIFWVGPFIGATIAAFYHQFVLRASGSKSLGSFRSAANV
>AtPIP2-4
MAKDLDVNESGPPAARDYKDPPPAPFFDMEELRKWPLYRAVIAEFVATLLFLYVSILTVIGYKAQTDATAGGVDCGGVGILGIAWAFGGMIFVLVYCTAGISGGHINPAVTVGLFLARKVSLVRTVLYIVAQCLGAICGCGFVKAFQSSYYTRYGGGANELADGYNKGTGLGAEIIGTFVLVYTVFSATDPKRNARDSHVPVLAPLPIGFAVFMVHLATIPITGTGINPARSFGAAVIYNNEKAWDDQWIFWVGPMIGAAAAAFYHQFILRAAAIKALGSFGSFGSFRSFA
>AtPIP2-5
MTKEVVGDKRSFSGKDYQDPPPEPLFDATELGKWSFYRALIAEFIATLLFLYVTIMTVIGYKSQTDPALNPDQCTGVGVLGIAWAFGGMIFILVYCTAGISGGHINPAVTFGLLLARKVTLVRAVMYMVAQCLGAICGVALVKAFQSAYFTRYGGGANGLSDGYSIGTGVAAEIIGTFVLVYTVFSATDPKRSARDSHVPVLAPLPIGFAVFIVHLATIPITGTGINPARSLGAAIIYNKDKAWDHHWIFWVGPFAGAAIAAFYHQFVLRAGAIKALGSFRSQPHV
>AtPIP2-6
MTKDELTEEESLSGKDYLDPPPVKTFEVRELKKWSFYRAVIAEFIATLLFLYVTVLTVIGFKSQTDINAGGGACASVGLLGISWAFGGMIFILVYCTAGISGGHINPAVTFGLFLASKVSLVRAVSYMVAQCLGATCGVGLVKVFQSTYYNRYGGGANMLSDGYNVGVGVGAEIIGTFVLVYTVFSATDPKRNARDSHIPVLAPLPIGFSVFMVHLATIPITGTGINPARSFGAAVIYNNQKAWDDQWIFWVGPFVGAAIAAFYHQFVLRAGAMKAYGSVRSQLHELHA
>AtPIP2-7
MSKEVSEEGKTHHGKDYVDPPPAPLLDMGELKSWSFYRALIAEFIATLLFLYVTVATVIGHKKQTGPCDGVGLLGIAWAFGGMIFVLVYCTAGISGGHINPAVTFGLFLARKVSLVRALGYMIAQCLGAICGVGFVKAFMKTPYNTLGGGANTVADGYSKGTALGAEIIGTFVLVYTVFSATDPKRSARDSHIPVLAPLPIGFAVFMVHLATIPITGTGINPARSFGAAVIYNNEKAWDDQWIFWVGPFLGALAAAAYHQYILRASAIKALGSFRSNATN
>AtPIP2-8
MSKEVSEEGRHGKDYVDPPPAPLLDMAELKLWSFYRAIIAEFIATLLFLYVTVATVIGHKNQTGPCGGVGLLGIAWAFGGMIFVLVYCTAGISGGHINPAVTFGLFLARKVSLPRAVAYMVAQCLGAICGVGLVKAFMMTPYKRLGGGANTVADGYSTGTALGAEIIGTFVLVYTVFSATDPKRSARDSHVPVLAPLPIGFAVFMVHLATIPITGTGINPARSFGAAVIYNNEKAWDDHWIFWVGPFVGALAAAAYHQYILRAAAIKALASFRSNPTN
>AtSIP1-1
MMGVLKSAIGDMLMTFSWVVLSATFGIQTAAIISAGDFQAITWAPLVILTSLIFVYVSIFTVIFGSASFNPTGSAAFYVAGVPGDTLFSLAIRLPAQAIGAAGGALAIMEFIPEKYKHMIGGPSLQVDVHTGAIAETILSFGITFAVLLIILRGPRRLLAKTFLLALATISFVVAGSKYTGPAMNPAIAFGWAYMYSSHNTWDHIYVYWISSFVGALSAALLFRSIFPPPRPQKKKQKKA
>AtSIP1-2
MSAVKSALGDMVITFLWVILSATFGIQTAAIVSAVGFHGITWAPLVISTLVVFVSISIFTVIGNVLGGASFNPCGNAAFYTAGVSSDSLFSLAIRSPAQAIGAAGGAITIMEMIPEKYKTRIGGKPSLQFGAHNGAISEVVLSFSVTFLVLLIILRGPRKLLAKTFLLALATVSVFVVGSKFTRPFMNPAIAFGWAYIYKSHNTWDHFYVYWISSYTGAILSAMLFRIIFPAPPLVQKKQKKA
>AtSIP2-1
MGRIGLVVTDLVLSFMWIWAGVLVNILVHGVLGFSRTDPSGEIVRYLFSIISMFIFAYLQQATKGGLYNPLTALAAGVSGGFSSFIFSVFVRIPVEVIGSILAVKHIIHVFPEIGKGPKLNVAIHHGALTEGILTFFIVLLSMGLTRKIPGSFFMKTWIGSLAKLTLHILGSDLTGGCMNPAAVMGWAYARGEHITKEHLLVYWLGPVKATLLAVWFFKVVFKPLTEEQEKPKAKSEFCNVFFFYVANSTVSTSSIKSEI
>AtTIP1-1
MPIRNIAIGRPDEATRPDALKAALAEFISTLIFVVAGSGSGMAFNKLTENGATTPSGLVAAAVAHAFGLFVAVSVGANISGGHVNPAVTFGAFIGGNITLLRGILYWIAQLLGSVVACLILKFATGGLAVPAFGLSAGVGVLNAFVFEIVMTFGLVYTVYATAIDPKNGSLGTIAPIAIGFIVGANILAGGAFSGASMNPAVAFGPAVVSWTWTNHWVYWAGPLVGGGIAGLIYEVFFINTTHEQLPTTDY
>AtTIP1-2
MPTRNIAIGGVQEEVYHPNALRAALAEFISTLIFVFAGSGSGIAFNKITDNGATTPSGLVAAALAHAFGLFVAVSVGANISGGHVNPAVTFGVLLGGNITLLRGILYWIAQLLGSVAACFLLSFATGGEPIPAFGLSAGVGSLNALVFEIVMTFGLVYTVYATAVDPKNGSLGTIAPIAIGFIVGANILAGGAFSGASMNPAVAFGPAVVSWTWTNHWVYWAGPLIGGGLAGIIYDFVFIDENAHEQLPTTDY
>AtTIP1-3
MPINRIAIGTPGEASRPDAIRAAFAEFFSMVIFVFAGQGSGMAYGKLTGDGPATPAGLVAASLSHAFALFVAVSVGANVSGGHVNPAVTFGAFIGGNITLLRAILYWIAQLLGAVVACLLLKVSTGGMETAAFSLSYGVTPWNAVVFEIVMTFGLVYTVYATAVDPKKGDIGIIAPLAIGLIVGANILVGGAFDGASMNPAVSFGPAVVSWIWTNHWVYWVGPFIGAAIAAIVYDTIFIGSNGHEPLPSNDF
>AtTIP2-1
MAGVAFGSFDDSFSLASLRAYLAEFISTLLFVFAGVGSAIAYAKLTSDAALDTPGLVAIAVCHGFALFVAVAIGANISGGHVNPAVTFGLAVGGQITVITGVFYWIAQLLGSTAACFLLKYVTGGLAVPTHSVAAGLGSIEGVVMEIIITFALVYTVYATAADPKKGSLGTIAPLAIGLIVGANILAAGPFSGGSMNPARSFGPAVAAGDFSGHWVYWVGPLIGGGLAGLIYGNVFMGSSEHVPLASADF
>AtTIP2-2
MVKIEIGSVGDSFSVASLKAYLSEFIATLLFVFAGVGSALAFAKLTSDAALDPAGLVAVAVAHAFALFVGVSIAANISGGHLNPAVTLGLAVGGNITVITGFFYWIAQCLGSIVACLLLVFVTNGESVPTHGVAAGLGAIEGVVMEIVVTFALVYTVYATAADPKKGSLGTIAPIAIGFIVGANILAAGPFSGGSMNPARSFGPAVVSGDFSQIWIYWVGPLVGGALAGLIYGDVFIGSYAPAPTTESYP
>AtTIP2-3
MVKIEVGSVGDSFSVSSLKAYLSEFIATLLFVFAGVGSAVAFAKLTSDGALDPAGLVAIAIAHAFALFVGVSIAANISGGHLNPAVTLGLAIGGNITLITGFFYWIAQCLGSIVACLLLVFVTNGKSVPTHGVSAGLGAVEGVVMEIVVTFALVYTVYATAADPKKGSLGTIAPIAIGFIVGANILAAGPFSGGSMNPARSFGPAVVSGDLSQIWIYWVGPLVGGALAGLIYGDVFIGSYEAVETREIRV
>AtTIP3-1
MATSARRAYGFGRADEATHPDSIRATLAEFLSTFVFVFAAEGSILSLDKLYWEHAAHAGTNTPGGLILVALAHAFALFAAVSAAINVSGGHVNPAVTFGALVGGRVTAIRAIYYWIAQLLGAILACLLLRLTTNGMRPVGFRLASGVGAVNGLVLEIILTFGLVYVVYSTLIDPKRGSLGIIAPLAIGLIVGANILVGGPFSGASMNPARAFGPALVGWRWHDHWIYWVGPFIGSALAALIYEYMVIPTEPPTHHAHGVHQPLAPEDY
>AtTIP3-2
MATSARRAYGFGRADEATHPDSIRATLAEFLSTFVFVFAGEGSILALDKLYWDTAAHTGTNTPGGLVLVALAHALALFAAVSAAINVSGGHVNPAVTFAALIGGRISVIRAIYYWVAQLIGAILACLLLRLATNGLRPVGFHVASGVSELHGLLMEIILTFALVYVVYSTAIDPKRGSIGIIAPLAIGLIVGANILVGGPFDGASMNPARAFGPALVGWRWSNHWIYWVGPFIGGALAALIYEYMIIPSVNEPPHHSTHQPLAPEDY
>AtTIP4-1
MKKIELGHHSEAAKPDCIKALIVEFITTFLFVFAGVGSAMATDSLVGNTLVGLFAVAVAHAFVVAVMISAGHISGGHLNPAVTLGLLLGGHISVFRAFLYWIDQLLASSAACFLLSYLTGGMGTPVHTLASGVSYTQGIIWEIILTFSLLFTVYATIVDPKKGSLDGFGPLLTGFVVGANILAGGAFSGASMNPARSFGPALVSGNWTDHWVYWVGPLIGGGLAGFIYENVLIDRPHVPVADDEQPLLN
>AtTIP5-1
MRRMIPTSFSSKFQGVLSMNALRCYVSEFISTFFFVLAAVGSVMSSRKLMAGDVSGPFGVLIPAIANALALSSSVYISWNVSGGHVNPAVTFAMAVAGRISVPTAMFYWTSQMIASVMACLVLKVTVMEQHVPIYKIAGEMTGFGASVLEGVLAFVLVYTVFTASDPRRGLPLAVGPIFIGFVAGANVLAAGPFSGGSMNPACAFGSAMVYGSFKNQAVYWVGPLLGGATAALVYDNVVVPVEDDRGSSTGDAIGV
>OsNIP1-1
MAGGDNNSQTTNGGSGHEQRAMEEGRKQEEFAADGQGCGLAFSVPFIQKIIAEIFGTYFLIFAGCGAVTINQSKNGQITFPGVAIVWGLAVMVMVYAVGHISGAHFNPAVTLAFATCRRFPWRQVPAYAAAQMLGATLAAGTLRLMFGGRHEHFPGTLPAGSDVQSLVLEFIITFYLMFVISGVATDNRAIGELAGLAVGATILLNVLIAGPISGASMNPARSLGPAMIGGEYRSIWVYIVGPVAGAVAGAWAYNIIRFTNKPLREITKSGSFLKSMNRMNSST
>OsNIP1-2
MAVVVDGVSPPWSKEAVVHLLSEFSSPDHVSISVTAHQPCLLKNGLEETETTRASGLPNLRNDSINRVLIESLVERLIALPLSQGERWLGERMEQQQEPWKKGKTARRSNFQRTLIADTDPWCMCMNKNLLILAEILGTYFMIFAGCGAVVVNQSTGGAVTFPGICAVWGLVVMVLVYTVSHISGAHFNPAVTVAFATCGRFRWKQVPSYVVAQVLGSTMASLTLRVVFGGGGGGARGEHLFFGTTPAGSMAQAAALEFVISFFLMFVVSGVATDNRAIGELAGLAVGATVAVNVLFAGPVTGASMNPARSLGPAMVAGRYGGVWVYVAAPVSGTVCGAWAYNLLRFTDKPLRDIANTASFLRRSSRRS
>OsNIP1-3
MAGGEHGVNGQHEETRAMEEGSRDHQARCENSEQDGGSKSSSNNHPMFSVQFAQKVIAEILGTFFLIFAGCAAVAVNKRTGGTVTFPGICITWGLAVMVMVYSVGHISGAHLNPAVTLAFATCGRFPWRRVPAYAAAQVAGSAAASAALRALFGGAPEHFFGTAPAGSDVQSLAMEFIITFYLMFVVSGVATDNRAIGELAGLAVGATVLVNVLFAGPISGASMNPARTIGPAIILGRYTGIWVYIAGPVFGAVAGAWAYNLIRFTDKPLREITMTASFIRSTRRN
>OsNIP1-4
MARREVDDSYTNGSVVEVVSIEEGSKMDKEDDHQNPQAPDGGDVVVCGMPMSFTFLQMLLAEFLATFFLMFAGLGAITVEEKKGAVTFPGVAVAWGAAVMAMVYAVGHVSGAHLNPAVTLGFAVAGRFPWRRAPAYALAQTAAATAASVVLRLMFGGRHAPVPATLPGGAHAQSLVIEFVITFYLMFVIMAVATDDQAVGHMAGVAVGGTIMLNVLFAGPVSGASMNPARSIGPALVGSKYTALWVYILGPFAGAAAGAWAYSLIRLTGDRTD
>OsNIP2-1
MASNNSRTNSRANYSNEIHDLSTVQNGTMPTMYYGEKAIADFFPPHLLKKVVSEVVATFLLVFMTCGAAGISGSDLSRISQLGQSIAGGLIVTVMIYAVGHISGAHMNPAVTLAFAVFRHFPWIQVPFYWAAQFTGAICASFVLKAVIHPVDVIGTTTPVGPHWHSLVVEVIVTFNMMFVTLAVATDTRAVGELAGLAVGSAVCITSIFAGAISGGSMNPARTLGPALASNKFDGLWIYFLGPVMGTLSGAWTYTFIRFEDTPKEGSSQKLSSFKLRRLRSQQSIAADDVDEMENIQV
>OsNIP2-2
MASTTAPSRTNSRVNYSNEIHDLSTVQSVSAVPSVYYPEKSFADIFPPNLLKKVISEVVATFLLVFVTCGAASIYGEDMKRISQLGQSVVGGLIVTVMIYATGHISGAHMNPAVTLSFAFFRHFPWIQVPFYWAAQFTGAMCAAFVLRAVLYPIEVLGTTTPTGPHWHALVIEIVVTFNMMFVTCAVATDSRAVGELAGLAVGSAVCITSIFAGPVSGGSMNPARTLAPAVASNVYTGLWIYFLGPVVGTLSGAWVYTYIRFEEAPAAAGGAAPQKLSSFKLRRLQSQSMAADEFDNV
>OsNIP3-1
MEMAAPNGGGAAGMSSPVNGASAPATPGTPAPLFAGPRVDSLSYERKSMPRCKCLPAAVAEAWAPSAHGCVVEIPAPDVSLTRKLGAEFVGTFILIFFATAAPIVNQKYGGAISPFGNAACAGLAVTTIILSTGHISGAHLNPSLTIAFAALRHFPWLQVPAYVAVQVLGSICAGFALKGVFHPFLSGGVTVPDPTISTAQAFFTEFIITFNLLFVVTAVATDTRAVGELAGIAVGAAVTLNILIAGPTTGGSMNPVRTLGPAVAAGNYRQLWIYLIAPTLGAVAGAGVYTAVKLRDENGETPRPQRSFRR
>OsNIP3-3
MAENMVMVSSSDENHNQVAIDLCSASPVDRSLSAAAGGSTTPRSPGFSMVVVPVESPEKTTGKPQTDDHDQQQGRAKEVPLVKKAAAEFIGTFILVFTVLSTVVMDARHGGAETLVGVAASAGLAVVAVVLSVVHISGSHLNPAVSLAMAALGHLPPAHLLPYAAVQTAASLAAAFLAKGVYRPARPAVMATVPAAGVGAGEAFVVESKELVAIAIAAAIMMNALVGGPSTGPSMNPARTIGAAVATGEYRQMWIYLVAPPLGAIAGAATYTLIKP
>OsNIP3-2a
MEGGKMSSMGMDAASASVTVPPMQMQAGDQSNRIAIIISPRAGSSKILPFELVNGAANAGSQRHADPAESTPEAHHHLWHPVDLPKIKPPVPLVKKVGAEFFGTFTLIFTVLSTIIMDEQHKGVESLLGIATSAGLAVTVLVLSLIHISGCHLNPAVSIAMTVFGHLPPAHLLPYIAAQILGSITASFAVKGMYHPVNPGIVTVPKVGTVEAFFLEFVTTFVLLFIITALATDPNAVKELIAVAVGATIMMNALVAGPSTGASMNPARTLGPAIATGRYTQIWVYLVATPLGAVAGEGFYFAIKL
>OsNIP3-2b
MKNKKPTNSEKKKIQLAITVHIGIGYYTCVCMSGSKTHSASKKMDEGSSPASTSATAAAAAANLESTSFDDGRSHSSKITPIELVVVNPEEPPPASRSRGHGPRRRSWRRRPCPPLAKKAAAEFVGTFILIFAMLSTIVTDAQRGGVEGLVGVAASIGLAVAVLVMSLAHVSGAHINPAVSVAMAAFGRLQPAHLLPYAAAQVLGAVAAAAAVDGIFHPASRGWMVSVPKVGTVEAFFLEFVTTFVLLFVITAVSADPNAVKELIAVAVGGTAMMNVLVAGPSTGASMNPARTLGTAIVAGNYTQIWVYMVSTPLGAIAGTGAYFAIKL
>OsNIP4-1
MTTDHAGKKVDVVVVGNVDGEHVGVEQARHDLHEEAAAAAAADHHATRGLAIGFLIREVMVEGLASFLVVFWSCVAALMQEMYGTLTFPMVCLVVAMTVAFVLSWLGPAHFNPAVTITFAAYRRFPVWPKLPLYVAAQLAGSLLACLSVNAVMRPRHDHFYGTAPVVVHGTRLPFLMEFLASAVLMIVIATVATDGTAGKTVGGIAIGAAVGGLGLVIGPVSGGSMNPARTLGPAIVLGRYDGVWIYVVAPVAGMLVGALCNRAVRLSHRIVAFLCGTSVGIAGSP
>OsPIP1-1
MEGKEEDVRLGANRYSERQPIGTAAQGAGDDKDYKEPPPAPLFEPGELKSWSFYRAGIAEFVATFLFLYITILTVMGVSKSSSKCATVGIQGIAWSFGGMIFALVYCTAGISGGHINPAVTFGLFLARKLSLTRAIFYIVMQCLGAICGAGVVKGFQQGLYMGNGGGANVVASGYTKGDGLGAEIVGTFILVYTVFSATDAKRNARDSHVPILAPLPIGFAVFLVHLATIPITGTGINPARSLGAAIIYNKDHAWNDHWIFWVGPFVGAALAAIYHQVIIRAIPFKSRS
>OsPIP1-2
MEGKEEDVRLGANKFSERQPIGTAAQGSDDKDYKEPPPAPLFEPGELKSWSFYRAGIAEFMATFLFLYITVLTVMGVNNSTSKCATVGIQGIAWSFGGMIFALVYCTAGISGGHINPAVTFGLFLARKLSLTRALFYMVMQCLGAICGAGVVKGFQKGLYETTGGGANVVAPGYTKGDGLGAEIVGTFILVYTVFSATDAKRNARDSHVPILAPLPIGFAVFLVHLATIPITGTGINPARSLGAAIIYNRGHAWDDHWIFWVGPFIGAALAAIYHQVVIRAIPFKSRS
>OsPIP1-3
MEGKEEDVRLGANRYTERQPIGTAAQGAEEKDYREPPAAPVFEVEELTSWSFYRAGIAEFVATFLFLYISILTVMGVNKSASKCATVGIQGIAWSFGGMIFALVYCTAGISGGHINPAVTFGLFLARKLSLTRAVFYMAMQCLGAICGAGVVKGFQRGLYMGSGGGANAVNPGYTKGDGLGAEIVGTFVLVYTVFSATDAKRNARDSHVPILAPLPIGFAVFLVHLATIPITGTGINPARSLGAAIVYNRAHAWHDHWIFWVGPFIGAALAAIYHVVVIRAIPFKSRD
>OsPIP2-1
MGKDEVMESGGAAGEFAAKDYTDPPPAPLIDAAELGSWSLYRAVIAEFIATLLFLYITVATVIGYKHQTDASASGADAACGGVGVLGIAWAFGGMIFILVYCTAGISGGHINPAVTFGLFLARKVSLVRAILYIVAQCLGAICGVGLVKAFQSAYFNRYGGGANTLAAGYSKGTGLAAEIIGTFVLVYTVFSATDPKRNARDSHVPVLAPLPIGFAVFMVHLATIPITGTGINPARSIGAAVIFNNEKAWHNHWIFWVGPFVGAAIAAFYHQYILRAGAIKALGSFRSNA
>OsPIP2-2
MAKDIEASAPEGGEFSAKDYTDPPPAPLIDVEELTKWSLYRAVIAEFIATLLFLYITVATVIGYKHQSDATVNTTDAACSGVGILGIAWAFGGMIFILVYCTAGISGGHINPAVTFGLFLARKVSLIRAVLYIIAQCLGAICGVGLVKGFQSSYYARYGGGANELSDGYSKGTGLGAEIIGTFVLVYTVFSATDPKRNARDSHIPVLAPLPIGFAVFMVHLATIPITGTGINPARSLGTAVIYNKDKAWDDQWIFWVGPLIGAAIAAAYHQYVLRASAAKLGSYRSNA
>OsPIP2-3
MAKDIEAAAAAEGGEYMAKDYSDPPPAPLIDAEELTKWSLYRAVIAEFVATLLFLYITVATVIGYKHQSDPGANAADAACSGVGILGIAWAFGGMIFILVYCTAGVSGGHINPAVTFGLFLARKVSLVRAVLYIVAQSLGAICGVGLVKGFQSAFYVRYGGGANELSDGYSKGTGLAAEIIGTFVLVYTVFSATDPKRNARDSHVPVLAPLPIGFAVFMVHLATIPITGTGINPARSLGAAVIYNQHKAWHDHWIFWVGPLIGAAIAAAYHQYVLRASAAKLGSSSSFRG
>OsPIP2-4
MGKEVDVSTLEAGGARDYIDPPPAPLVDVDELGKWSLYRALIAEFVATLLFLYVTVATVIGYKHQTDAAVNGADAACGGVGVLGIAWAFGGMIFILVYCTAGVSGGHINPAVTLGLFLARKVSLVRALLYMAAQCLGAICGVALVKGFQSSLYDRYGGGANELAAGYSTGTGLAAEIIGTFVLVYTVFSATDPKRNARDSHVPVLAPLPIGFAVFMVHLATIPITGTGINPARSLGVAVVYNNNKAWSDQWIFWVGPFIGAAIAALYHQVILRASARGYGSFRSNA
>OsPIP2-5
MGKEADVEAGGVRDYEDPPPAPLVDIDELGRWSLYRAVIAEFVATLLFLYVTVATVIGYKHQTDASASGDDAACGGVGVLGIAWAFGGMIFILVYCTAGISGGHINPAVTFGLFLARKVSLVRAILYIVAQCLGAVCGVALVKGFQSSFYDRYGGGANELAAGYSKGTGLAAEIIGTFVLVYTVFSATDPKRNARDSHVPVLAPLPIGFAVFMVHLATIPVTGTGINPARSLGAAVVYNNSKAWSDQWIFWVGPFIGAAIAALYHQIVLRASARGYGSFRSNA
>OsPIP2-6
MSKEVSEEPEHVRPKDYTDPPPAPLFDVGELRLWSFYRALIAEFIATLLFLYITVATVIGYKVQSSADQCGGVGTLGIAWAFGGMIFILVYCTAGISGGHINPAVTFGLLLARKVSVIRAVMYIVAQCLGGIVGVGIVKGIMKHQYNANGGGANMVASGYSTGTALGAEIIGTFVLVYTVFSATDPKRNARDSHVPVLAPLPIGFAVFMVHLATIPITGTGINPARSIGAAVIYNQKKAWDDHVSCSPLTATLCSCVHFTKCLCLHMLNCSGSSGRGRSSERWRRRRITSTSSGRQPSRRWAPSGATPATELRWPWLLCCCWPGWTWSYRLHVRECV
>OsPIP2-7
MASKEEVAVETVEGGAAAAKAPYWDPPPAPLLDTSELGKWSLYRALIAEFMATLIFLYVSIATVIGYKNQRATVDACTGVGYLGVAWSFGATIFVLVYCTGGVSGGHINPAVTLGLFFGRKLSLVRTVLYVVAQCLGAIAGAGIVKGIMKRPYDALGGGANTVSDGYSAAGALGAEIVGTFILVYTVFSATDPKRTARDSFIPVLVPLPIGFAVFVVHLATIPITGTGINPARSLGAAVLYNQHAAWKDHWIFWVGPVIGAFLAAAYHKLVLRGEAAKALSSFRSTSVTA
>OsPIP2-8
MAAGSGSGSNPKDYQDPPPAPLVDTGELGKWSLYRAAIAEFTATLLLVCISVSTVIGEKRQSGEGGAGVLGIAWAFGGLIFVLVYCTAGISGGHMNPAVTFAMVLARRVSLPRAALYTMAQCVGAVCGAGLARAMHGGGQYARHGGGANELAAGYSAGAGVVAEMVGTFVLVYTVFSATDPKRKARDSHVPVLAPLPIGLAVLVVHLATIPITGTGINPARSLGPALVLGLGTTKAWSHLWIFWVGPFAGAAAAMIYHHYILRGAAAKAFASSSYRSPHF
>OsSIP1-1
MAVAAVRAAAADAAVTFLWVLCVSTLGASTAAVTSYLRIHEGIHYALLVTVSLLSVLLFAFNLLCDALGGASFNPTALAAFHAAGLSSPRHSSLFPLALRFPAQAAGAVGGAMAISELMPEQYKHMLGGPSLKVDLHTGAAAELVLTFVITLAVLWIIVKGPRNPIVKTWMLSISTVCLVLTGAAYTGPSMNPANAFGWAYVNNRHNTWEQFYVYWICPFVGAVLAAWVFRAVFPPPAPKPKAKKA
>OsSIP2-1
MSPAPPPSRGRIRPWLVVGDLVVAAMWVCAGALVKLAVYGVLGLGGRPEADAVKVALSLVYMFFFAWLEGFTGGASYNPLTVLAGALASRAGPSLYLFAAFVRMPAQVFGSILGVKLIRAALPKVGKGAPLSVGVHHGALAEGLATFMVVIVSVTLKKKEMKGFFMKTWISSIWKMTFHLLSSDITGGVMNPASAFAWAYARGDHTTFDHLLVYWLAPLQATLLGVWVVTLLTKPKKIEEEADESKTKKE
>OsTIP1-1
MPIRNIAVGSHQEVYHPGALKAALAEFISTLIFVFAGQGSGMAFSKLTGGGATTPAGLIAAAVAHAFALFVAVSVGANISGGHVNPAVTFGAFVGGNITLFRGLLYWIAQLLGSTVACFLLRFSTGGLATGTFGLTGVSVWEALVLEIVMTFGLVYTVYATAVDPKKGSLGTIAPIAIGFIVGANILVGGAFDGASMNPAVSFGPALVSWSWESQWVYWVGPLIGGGLAGVIYEVLFISHTHEQLPTTDY
>OsTIP1-2
MPVSRIAVGAPGELSHPDTAKAAVAEFISMLIFVFAGSGSGMAFSKLTDGGGTTPSGLIAASLAHALALFVAVAVGANISGGHVNPAVTFGAFVGGNISLVKAVVYWVAQLLGSVVACLLLKIATGGAAVGAFSLSAGVGAWNAVVFEIVMTFGLVYTVYATAVDPKKGDLGVIAPIAIGFIVGANILAGGAFDGASMNPAVSFGPAVVTGVWDNHWVYWLGPFVGAAIAALIYDIIFIGQRPHDQLPTADY
>OsTIP2-1
MVKLAFGSLGDSFSATSVKAYVAEFIATLLFVFAGVGSAIAYGQLTNGGALDPAGLVAIAIAHALALFVGVSVAANISGGHLNPAVTFGLAVGGHITILTGLFYWIAQLLGASIACLLLKFVTHGKAIPTHGVAGISELEGVVMEIVITFALVYTVYATAADPKKGSLGTIAPIAIGFIVGANILAAGPFSGGSMNPARSFGPAVAAGNFAGNWVYWVGPLIGGGLAGLVYGDVFIGSYQPVADQDYA
>OsTIP2-2
MSGNIAFGRFDDSFSAASLKAYVAEFISTLVFVFAGVGSAIAYTKLTGGAPLDPAGLVAVAVCHGFGLFVAVAIGANISGGHVNPAVTFGLALGGQITILTGVFYWIAQLLGAIVGAVLVQFCTGVATPTHGLSGVGAFEGVVMEIIVTFGLVYTVYATAADPKKGSLGTIAPIAIGFIVGANILVAGPFSGGSMNPARSFGPAVASGDYTNIWIYWVGPLVGGGLAGLVYRYVYMCGDHAPVASSEF
>OsTIP3-1
MSTAAARPGRRFTVGRSEDATHPDTIRAAISEFLATAIFVFAAEGSILSLGKLYQDMSTPGGLVAVSLAHALALAVAVAVAVNISGGHVNPAITFGALLGGRLSLIRALFYWLAQLLGAVVATLLLRLTTGGMRPPGFALASGVGDWHAVLLEATMTFGLMYAYYATVIDPKRGHVGTIAPLAVGFLLGANMLAGGPFDGAGMNPARVFGPALVGWRWRHHWVYWLGPFVGAGLAGLLYEYLVIPSADAAPHGGAHQPLAPEDY
>OsTIP3-2
MLPGRHTPRRADAAAAAAAMEPLVPGATRAALSEFVATAVFVFAAEGSVYGLWKMYRDTGTLGGLLVVAVAHALALAAAVAVSRNASGGHVNPAVTFGVLVGRRISFARAALYWAAQLLGAVLAVLLLRLASGGMRPMGFTLGHRIHERHALLLEVVMTFGLVYTVYATAVDRRSGGGDIAPLAIGLVAGANILAGGPFDGAAMNPARAFGPALVGWNWRHHWVYWLGPLIGAGMAGALYEFVMAEQPEPPAAADTRLPVAAEDY
>OsTIP4-1
MAKEVDPCDHGEVVDAGCVRAVLAELVLTFVFVFTGVAATMAAGVPEVAGAAMPMAALAGVAIATALAAGVLVTAGFHVSGGHLNPAVTVALLARGHITAFRSALYVAAQLLASSLACILLRYLTGGMATPVHTLGSGIGPMQGLVMEIILTFSLLFVVYATILDPRSSVPGFGPLLTGLIVGANTIAGGNFSGASMNPARSFGPALATGVWTHHWIYWLGPLIGGPLAGLVYESLFLVKRTHEPLLDNSF
>OsTIP4-2
MPLLPMTKLELGHRGEAWEPGCLRAVAGELLFTFLFVFIGVASTITAGKAAGGAGEAAAVTAAAMAQALVVAVLATAGFHVSGGHLNPAVTLSLAVGGHITLFRSALYVAAQLAGSSLACLLLRCLTGGAATPVHALADGVGPVQGVAAEAVFTFTLLLVICATILDPRRAAPPGTGPLLTGLLVGANTVAGGALTGASMNPARSFGPALATGEWAHHWVYWVGPLAGGPLAVVAYELLFMDVEDAGGAHQPLPQE
>OsTIP4-3
MAKLALGHHREATDPGCLRAVVAELLLTFLFVFSGVGSAMAAAKLGGGGDTIMGLTAVAAAHALVVAVMVSAGLHVSGGHINPAVTLGLAAGGHITLFRSALYAAAQLLGSSLACLLLAALTGGEEAVPVHAPAPGVGAARAVAMEAVLTFSLLFAVYATVVDRRRAVGALGPLLVGLVVGANILAGGPYSGASMNPARSFGPALAAGEWADHWIYWVGPLIGGPLAGLVYEGLFMGPPGHEPLPRNDGDF
>OsTIP5-1
MANICANMKRCFSPPALRAYFAEFFSTFLFVFIAVGSTISARMLTPDETSDASSLMATAVAQAFGLFAAVFIAADVSGGHVNPAVTFAYAIGGHITVPSAIFYWASQMLGSTFACLVLHYISAGQAVPTTRIAVEMTGFGAGILEGVLTFMVVYTVHVAGDPRGGGFGGRKGPAATALGALVVGAVTGACVLAAGSLTGASMNPARSFGPAVVSGHYSNQAVYWAGPMVGAAVAALVHQALVFPTVPEPAPAPATNESARHGSVQTVVV

## Sheet: Details of NPA, arR SF and FR
Details of amino acids conposition at NPA motifs, ar/R selectevity and Froger's residues identified in aquaporins belongs to Arabidopsis, rice and poplar which are used as a query to identify homologs in eelgrass genome
Sr. No	Gene_Id	Manually assigned features based on protein sequence alignment
		NPA (LB)	NPA (LE)	Ar/R filters				Froger’s residues
				H2	H5	LE1	LE2	P1	P2	P3	P4	P5
1	AtNIP1-1	NPA	NPG	W	V	A	R	F	S	A	Y	L
2	AtNIP1-2	NPA	NPG	W	V	A	R	F	S	A	Y	I
3	AtNIP2-1	NPA	NPA	W	V	A	R	F	S	A	Y	L
4	AtNIP3-1	NPA	NPA	W	I	A	R	F	S	A	Y	I
5	AtNIP4-1	NPA	NPA	W	V	A	R	F	S	A	Y	I
6	AtNIP4-2	NPA	NPA	W	V	A	R	F	S	A	Y	I
7	AtNIP5-1	NPS	NPV	A	I	G	R	F	T	A	Y	L
8	AtNIP6-1	NPA	NPV	A	I	A	R	F	T	A	Y	L
9	AtNIP7-1	NPS	NPA	A	V	G	R	Y	S	A	Y	M
10	AtPIP1-1	NPA	NPA	F	H	T	R	Q	S	A	F	W
11	AtPIP1-2	NPA	NPA	F	H	T	R	Q	S	A	F	W
12	AtPIP1-3	NPA	NPA	F	H	T	R	Q	S	A	F	W
13	AtPIP1-4	NPA	NPA	F	H	T	R	Q	S	A	F	W
14	AtPIP1-5	NPA	NPA	F	H	T	R	Q	S	A	F	W
15	AtPIP2-1	NPA	NPA	F	H	T	R	Q	S	A	F	W
16	AtPIP2-2	NPA	NPA	F	H	T	R	Q	S	A	F	W
17	AtPIP2-3	NPA	NPA	F	H	T	R	Q	S	A	F	W
18	AtPIP2-4	NPA	NPA	F	H	T	R	Q	S	A	F	W
19	AtPIP2-5	NPA	NPA	F	H	T	R	Q	S	A	F	W
20	AtPIP2-6	NPA	NPA	F	H	T	R	Q	S	A	F	W
21	AtPIP2-7	NPA	NPA	F	H	T	R	M	S	A	F	W
22	AtPIP2-8	NPA	NPA	F	H	T	R	M	S	A	F	W
23	AtSIP1-1	NPT	NPA	I	V	P	I	M	A	A	Y	W
24	AtSIP1-2	NPC	NPA	V	F	P	I	M	A	A	Y	W
25	AtSIP2-1	NPL	NPA	S	H	G	A	V	V	A	Y	W
26	AtTIP1-1	NPA	NPA	H	I	A	V	T	A	A	Y	W
27	AtTIP1-2	NPA	NPA	H	I	A	V	T	A	A	Y	W
28	AtTIP1-3	NPA	NPA	H	I	A	V	T	S	A	Y	W
29	AtTIP2-1	NPA	NPA	H	I	G	R	T	S	A	Y	W
30	AtTIP2-2	NPA	NPA	H	I	G	R	T	S	A	Y	W
31	AtTIP2-3	NPA	NPA	H	I	G	R	T	S	A	Y	W
32	AtTIP3-1	NPA	NPA	H	I	A	R	T	A	A	Y	W
33	AtTIP3-2	NPA	NPA	H	I	A	R	T	A	A	Y	W
34	AtTIP4-1	NPA	NPA	H	I	A	R	T	S	A	Y	W
35	AtTIP5-1	NPA	NPA	N	V	G	C	V	A	A	Y	W
36	GmNIP1-1	NPA	NPA	W	V	A	R	F	S	A	Y	V
37	GmNIP1-2	NPA	NPA	W	V	A	R	L	S	A	Y	V
38	GmNIP1-3	NPA	NPA	W	V	A	R	L	S	A	Y	V
39	GmNIP1-4	NPA	NPV	W	V	A	R	F	S	A	Y	L
40	GmNIP1-5	NPA	NPA	W	V	A	R	F	S	A	Y	L
41	GmNIP1-6	NPA	NPA	W	V	A	R	F	S	A	Y	L
42	GmNIP1-7	NPA	NPA	W	V	A	R	F	S	A	Y	I
43	GmNIP1-8	NPA	NPA	W	V	A	R	F	S	A	Y	L
44	GmNIP1-9	NPA	NPA	W	V	A	R	F	S	A	Y	L
45	GmNIP2-1	NPA	NPA	G	S	G	R	L	T	A	Y	F
46	GmNIP2-2	NPA	NPA	G	S	G	R	L	T	A	Y	F
47	GmNIP3-1	NPA	NPV	T	I	G	R	Y	T	A	Y	L
48	GmNIP3-2	NPA	NPV	N	I	S	R	F	T	A	Y	L
49	GmNIP3-3	NPS	NPV	A	I	G	R	W	T	A	Y	L
50	GmNIP4-1	NPA	NPA	A	V	G	R	Y	S	A	Y	M
51	GmNIP4-2	NPA	NPA	A	V	G	R	Y	S	A	Y	M
52	GmNIP5-1	NPA	NPA	S	V	A	R	Y	S	A	Y	I
53	GmPIP1-1	NPA	NPA	F	H	T	R	E	S	A	F	W
54	GmPIP1-2	NPA	NPA	F	H	T	R	Q	S	A	F	W
55	GmPIP1-3	NPA	NPA	F	H	T	R	E	S	A	F	W
56	GmPIP1-4	NPA	NPA	F	H	T	R	E	S	A	F	W
57	GmPIP1-5	NPA	NPA	F	H	T	R	E	S	A	F	W
58	GmPIP1-6	NPA	NPA	F	H	T	R	E	S	A	F	W
59	GmPIP1-7	NPA	NPA	F	H	T	R	E	S	A	F	W
60	GmPIP1-8	NPA	NPA	F	H	T	R	E	S	A	F	W
61	GmPIP2-1	NPA	NPA	F	H	T	R	Q	S	A	F	W
62	GmPIP2-2	NPA	NPA	F	H	T	R	Q	S	A	F	W
63	GmPIP2-3	NPA	NPA	F	H	T	R	Q	S	A	F	W
64	GmPIP2-4	NPA	NPA	F	H	T	R	Q	S	A	F	W
65	GmPIP2-5	NPA	NPA	F	H	T	R	Q	S	A	F	W
66	GmPIP2-6	NPA	NPA	F	H	T	R	Q	S	A	F	W
67	GmPIP2-7	NPA	NPA	F	H	T	R	Q	S	A	F	W
68	GmPIP2-8	NPA	NPA	F	H	T	R	Q	S	A	F	W
69	GmPIP2-9	NPA	NPA	F	H	T	R	Q	S	A	Y	W
70	GmPIP2-10	NPA	NPA	F	H	T	R	Q	S	A	Y	W
71	GmPIP2-11	NPA	NPA	F	H	T	R	Q	S	A	F	W
72	GmPIP2-12	NPA	NPA	F	H	T	R	Q	S	A	F	W
73	GmPIP2-13	NPA	NPA	F	H	T	R	M	S	A	F	W
74	GmPIP2-14	NPA	NPA	F	H	T	R	M	S	A	F	W
75	GmSIP1-1	NPT	NPA	I	I	P	F	M	A	A	Y	W
76	GmSIP1-2	NPT	NPA	I	I	P	F	M	A	A	Y	W
77	GmSIP1-3	NPT	NPA	V	V	P	N	M	A	A	Y	W
78	GmSIP1-4	NPT	NPA	V	V	P	N	M	A	A	Y	W
79	GmSIP1-5	NPS	NPA	N	A	P	N	L	A	A	Y	W
80	GmSIP1-6	NPS	NPA	N	A	P	N	L	A	A	Y	W
81	GmSIP2-1	NPL	NPA	S	H	G	S	V	V	A	Y	W
82	GmSIP2-2	NPL	NPA	S	H	G	S	V	V	A	Y	W
83	GmTIP1-1	NPA	NPA	H	V	A	A	T	S	A	Y	W
84	GmTIP1-2	NPA	NPA	H	I	A	V	T	T	A	Y	W
85	GmTIP1-3	NPA	NPA	H	I	A	V	T	T	A	Y	W
86	GmTIP1-4	NPA	NPA	H	I	A	V	T	S	A	Y	W
87	GmTIP1-5	NPA	NPA	H	I	A	V	T	S	A	Y	W
88	GmTIP1-6	NPA	NPA	H	I	A	V	T	S	A	Y	W
89	GmTIP1-7	NPA	NPA	H	I	A	V	T	C	A	Y	W
90	GmTIP1-8	NPA	NPA	H	I	A	V	T	S	A	Y	W
91	GmTIP1-9	NPA	NPA	H	I	A	V	T	S	A	Y	W
92	GmTIP2-1	NPA	NPA	H	I	G	R	T	S	A	Y	W
93	GmTIP2-2	NPA	NPA	H	I	G	R	T	S	A	Y	W
94	GmTIP2-3	NPA	NPA	H	I	G	R	T	S	A	Y	W
95	GmTIP2-4	NPA	NPA	H	I	G	R	T	S	A	Y	W
96	GmTIP2-5	NPA	NPA	H	I	G	R	T	S	A	Y	W
97	GmTIP2-6	NPA	NPA	H	I	G	R	T	S	A	Y	W
98	GmTIP2-7	NPA	NPA	H	I	G	R	T	S	A	Y	W
99	GmTIP3-1	NPA	NPA	H	I	A	R	T	A	A	F	W
100	GmTIP3-2	NPA	NPA	H	I	A	R	T	A	A	F	W
101	GmTIP3-3	NPA	NPA	H	I	A	L	T	A	S	F	W
102	GmTIP3-4	NPA	NPA	H	I	A	L	T	A	S	F	W
103	GmTIP4-1	NPA	NPA	H	I	A	R	S	S	A	Y	W
104	GmTIP4-2	NPA	NPA	H	I	A	R	S	S	A	Y	W
105	GmTIP5-1	NPA	NPA	S	V	G	C	V	A	A	Y	W
106	GmXIP1-1	NPI	SPA	V	V	A	R	M	C	A	F	W
107	GmXIP2-1	SPV	NPA	V	V	V	R	M	C	A	F	W
108	OsNIP1-1	NPA	NPA	W	V	A	R	F	S	A	Y	I
109	OsNIP1-2	NPA	NPA	W	V	A	R	F	S	A	Y	V
110	OsNIP1-3	NPA	NPA	W	V	A	R	F	T	A	Y	I
111	OsNIP1-4	NPA	NPA	W	V	A	R	F	S	A	Y	I
112	OsNIP2-1	NPA	NPA	G	S	G	R	I	T	A	Y	F
113	OsNIP2-2	NPA	NPA	G	S	G	R	L	T	A	Y	F
114	OsNIP3-1	NPS	NPV	A	I	G	R	F	T	A	Y	L
115	OsNIP3-3	NPA	NPA	A	-	P	R	Y	T	A	Y	L
116	OsNIP3-2a	NPA	NPA	A	A	-	R	Y	T	A	Y	L
117	OsNIP3-2b	NPA	NPA	I	V	-	R	F	T	A	Y	M
118	OsNIP4-1	NPA	NPA	C	G	G	R	M	T	A	Y	V
119	OsPIP1-1	NPA	NPA	F	H	T	R	Q	S	A	F	W
120	OsPIP1-2	NPA	NPA	F	H	T	R	Q	S	A	F	W
121	OsPIP1-3	NPA	NPA	F	H	T	R	Q	S	A	F	W
122	OsPIP2-1	NPA	NPA	F	H	T	R	Q	S	A	F	W
123	OsPIP2-2	NPA	NPA	F	H	T	R	Q	S	A	F	W
124	OsPIP2-3	NPA	NPA	F	H	T	R	Q	S	A	F	W
125	OsPIP2-4	NPA	NPA	F	H	T	R	Q	S	A	F	W
126	OsPIP2-5	NPA	NPA	F	H	T	R	Q	S	A	F	W
127	OsPIP2-6	NPA	NPA	F	H	T	R	M	S	A	C	S
128	OsPIP2-7	NPA	NPA	F	H	T	R	M	S	A	F	W
129	OsPIP2-8	NPA	NPA	F	H	T	R	H	S	A	F	W
130	OsSIP1-1	NPT	NPA	L	V	P	N	S	A	A	Y	W
131	OsSIP2-1	NPL	NPA	S	H	G	S	V	A	A	Y	W
132	OsTIP1-1	NPA	NPA	H	I	A	V	T	S	A	Y	W
133	OsTIP1-2	NPA	NPA	H	I	A	V	T	S	A	Y	W
134	OsTIP2-1	NPA	NPA	H	I	G	R	T	S	A	Y	W
135	OsTIP2-2	NPA	NPA	H	I	G	R	T	S	A	Y	W
136	OsTIP3-1	NPA	NPA	H	M	A	R	T	V	A	Y	W
137	OsTIP3-2	NPA	NPA	H	I	A	R	S	A	A	Y	W
138	OsTIP4-1	NPA	NPA	T	T	A	R	T	S	A	Y	W
139	OsTIP4-2	NPA	NPA	Q	T	A	R	T	S	A	Y	W
140	OsTIP4-3	NPA	NPA	H	I	A	R	T	S	A	Y	W
141	OsTIP5-1	NPA	NPA	Q	V	A	R	S	S	A	Y	W

## Sheet: Details of gene expression data
Expression of eelgrass aquaporin genes represented as Fragments Per Kilobase of transcript per Million mapped reads. The data was retrived from NCBI database available with accession number SRP056873
	tracking_id		female_flower_early_0	female_flower_early_3	female_flower_early_1	female_flower_early_2	female_flower_late_1	female_flower_late_0	male_flower_0	male_flower_1	male_flower_3	male_flower_2	male_flower_4	male_flower_6	male_flower_5	root_0	root_1	root_2	root_3	vegetative_0	vegetative_1	vegetative_5	vegetative_4	vegetative_3	vegetative_2
ZmNIP1	Zosma84g00450	346.087	17.4613	7.67619	17.6007	67.072	16.8964	13.0135	34.477	10.0913	17.8288	20.9385	17.2409	19.1068	6.50716	8.45741	11.7352	12.9265	12.4839	3.48062	8.78982	4.91038	6.68905	4.01575	6.68746
ZmNIP1	Zosma431g00060	712.359	1.27235	1.52317	1.31207	0.568601	2.39745	0.97484	0.210314	0	0.365979	0.822124	2.0257	1.60851	0.528377	0.2514	0.189711	8.55368	1.96439	129.321	19.5542	136.111	56.7734	172.552	173.479
ZmNIP4	Zosma231g00030	0.512524	0	0	0	0	0.512524	0	0	0	0	0	0	0	0	0	0	0	0	0	0	0	0	0	0
ZmNIP4	Zosma231g00020	2.1877	0	0	0	0.0971707	0.64934	0.0973583	0	0	0	0	0	0	0	0.403145	0	0.264349	0.499088	0	0	0	0	0	0.177245
ZmNIP5	Zosma2446g00010	606.495	0.100502	0.851692	0	0	1.84976	0.296734	83.7239	13.3365	107.824	106.204	57.8225	80.4765	0.73543	60.0672	47.9808	0.12817	36.3642	3.60333	0.864261	1.08585	1.22542	0.746942	1.20773
ZmNIP5	Zosma22g01220	537.862	0.184265	1.19196	0.0470787	0	1.51544	0.715427	67.8875	4.72617	100.595	86.0301	59.8211	67.8864	0	61.6183	43.2717	0.237558	33.4617	2.86746	0.524925	1.65714	0.664678	1.17979	1.77855
ZmNIP5	Zosma26g01390	73.2516	0	0	0	0	0	0	0.562886	1.84541	1.93661	1.08735	3.97431	1.32027	24.4383	0.11377	0.258249	0.146284	0	0.729279	4.45367	0	17.3094	0.169839	14.906
ZmPIP1	Zosma16g00380	2.36342	0	0.180447	0	0	0.230719	0.105184	0	0	0.453743	0.254635	0.254094	0	0.67813	0	0.116538	0	0	0	0.0899255	0	0	0	0
ZmPIP1	Zosma129g00200	2118.75	114.936	180.29	170.612	305.789	278.259	209.472	0.618238	3.34195	1.10473	15.4348	1.36082	1.06802	1.68414	30.7825	21.6536	0.638805	15.5112	1.49065	564.906	2.25177	181.784	1.3591	14.4018
ZmPIP2	Zosma49g00340	40.0838	0.0779795	0	0	0	0	0	0	0	1.37727	0.952347	1.35337	0.745012	0.250315	15.6074	19.5799	0	0	0	0	0	0	0	0.140173
ZmPIP2	Zosma292g00100	0.429216	0	0	0	0	0	0	0	0	0	0	0	0	0	0.159886	0	0	0	0	0	0	0	0	0.26933
ZmPIP2	Zosma21g01120	3570.28	274.037	158.023	465.429	618.415	288.588	163.747	0.546131	3.08905	1.90286	16.6324	1.82031	1.66805	2.30704	201.953	289.204	92.6018	260.707	0.801437	690.326	0.512294	36.4509	0.326756	1.1934
ZmSIP1	Zosma221g00210	592.708	28.8776	20.9299	32.3943	71.5084	19.2885	19.8488	25.7781	17.0106	32.2202	22.0688	27.6484	17.2394	63.9636	21.3494	18.81	26.5205	20.8447	15.5526	26.9504	16.8845	19.6728	9.60281	17.7436
ZmSIP1	Zosma12g00280	1795.47	40.6337	37.805	27.6326	31.8758	48.0894	38.3421	104.617	149.286	162.25	99.0514	128.02	158.272	93.6078	62.663	78.6581	32.8985	55.0775	66.7477	30.2748	58.5491	87.8412	54.7753	148.498
ZmSIP2	Zosma132g00640	64.2595	0	0	0	0	0	0.0961487	0	0	0	0	0	0	0	15.0935	14.2409	1.3222	33.228	0	0	0	0.278734	0	0
ZmSIP2	Zosma132g00610	202.917	1.76267	1.98621	1.97626	1.77875	1.29966	2.46506	10.988	4.02814	4.49583	7.58375	7.75041	9.69383	0.700823	13.5075	14.738	22.0277	23.4047	16.4619	9.6628	11.7658	19.1653	13.3427	2.33091
ZmSIP2	Zosma29g00960	505.461	5.94921	15.9701	5.98622	5.25384	6.58341	14.9497	20.3671	22.6827	15.6469	9.20995	14.7724	15.395	3.97784	4.38245	5.11548	16.9031	4.70172	62.4963	10.3718	68.7575	26.2993	87.2542	62.4346
ZmTIP1	Zosma127g00340	9610.77	20.1859	1.59171	0.515528	1.01051	0.717739	0.439212	407.319	589.239	2190.66	911.436	2712.15	1022.59	1743.85	0.379844	1.19423	2.97512	1.87878	0.200096	0.486189	0.384087	0.130573	1.43242	0
ZmTIP1	Zosma24g00710	3.57115	0	0.265512	0.160514	0	1.90343	0.684063	0	0	0	0.260806	0	0	0.296824	0	0	0	0	0	0	0	0	0	0
ZmTIP1	Zosma43g00730	30.2487	0	0	0	0	0	0	0	0	0	0	0	0	0	8.42483	16.0685	1.87708	2.79927	0	0.0874792	0.13925	0.69748	0.154776	0
ZmTIP1	Zosma50g01000	790.853	2.38786	0.173819	19.5848	0.392114	0	0	11.1027	8.36235	1.04222	0.167896	0.163546	0.646266	22.7493	0.598047	28.4829	0.172271	0.329015	0.141603	691.295	0.272374	2.47166	0.202296	0.11513
ZmTIP1	Zosma31g00130	1134.17	0	0.248627	0.228481	0.190302	0.211871	0.0938171	81.4729	306.735	4.12024	12.3645	10.7134	40.5247	5.92564	218.136	182.018	0.510731	269.506	0.208568	0.251204	0.396572	0	0.147221	0.170632
ZmTIP1	Zosma470g00020	2570.38	0	0.0905827	0.33134	0.206415	0	0	0.405773	1.53015	0.581462	0.393447	1.78339	1.91597	1.49727	13.6982	16.1822	91.3388	30.9315	723.712	25.761	596.988	163.627	575.583	323.818
ZmTIP3	Zosma4g01350	105.501	0.0956653	0.326407	0.0740937	0	0.9311	0	11.9496	14.7055	12.5922	10.4167	12.1351	16.4145	23.7136	0.681422	0	0	0.238737	0.203047	0.162274	0	0.525558	0	0.33592
ZmTIP5	Zosma31g01330	4630.21	10.0496	0	0.272681	0.254768	0.945524	0.0839731	698.071	724.778	765.824	795.622	783.404	839.662	8.43018	0.263143	0.197147	0.112383	0	0.186157	1.34838	0	0	0.26386	0.445937
